# Supplementary material for: Germline Genetic Variants in TEK, ANGPT1, ANGPT2, MMP9, FGF2 and VEGFA Are Associated with Pathologic Complete Response to Bevacizumab in Breast Cancer Patients
Source: PLoS One. 2017 Jan 3;12(1):e0168550. doi: 10.1371/journal.pone.0168550 (PMC5207665; doi:10.1371/journal.pone.0168550)
Supplement: S1 File — AngioSNPs data dictionary. This Excel file contains the Data Dictionary for the ten other Excel files included as Supporting Information; they are described below. (XLSX) [file pone.0168550.s001.xlsx]

## Sheet: AngioSNPs Data Dictionary
FileName of Supporting Information	Title of Supporting Information	Variable Name	Description	data type	Comment
S02_File_Clinical.xlsx	Clinical Data for Both Cohorts	Cohort	Name of Cohort.	character	Bevacizumab or Doxorubicin
S02_File_Clinical.xlsx	Clinical Data for Both Cohorts	Ductal	Is the tumor a ductal carcinoma?	numeric: {0,1}	0=no; 1=yes
S02_File_Clinical.xlsx	Clinical Data for Both Cohorts	ER_PR	Hormone-receptor (ER/PR) status	character	receptor abbrev followed by + or -
S02_File_Clinical.xlsx	Clinical Data for Both Cohorts	HER_2_NEU	Her-2/NEU status	character	"Pos"=positive; "Neg"=negative
S02_File_Clinical.xlsx	Clinical Data for Both Cohorts	pCR	whether pCR was achieved	numeric: {0,1}	0=no; 1=yes
S02_File_Clinical.xlsx	Clinical Data for Both Cohorts	RACE	Race	character	B=Black; W=White
S02_File_Clinical.xlsx	Clinical Data for Both Cohorts	Sample_ID	Sample name	character
S02_File_Clinical.xlsx	Clinical Data for Both Cohorts	Subject_ID	name of subject	character	not always the same as sample_ID
S02_File_Clinical.xlsx	Clinical Data for Both Cohorts	Triple_Negative	Triple-negative status	numeric: {0,1}	0=no; 1=yes
S02_File_Clinical.xlsx	Clinical Data for Both Cohorts	TUMOR_TYPE	Tumor type	character	different systems between cohorts
S03_File_Bev_Samples.xlsx	BEV Ten-gene Sample Genotypes	Allele1	Allele #1 of 2.	character	Can be A, C, G, T, or -
S03_File_Bev_Samples.xlsx	BEV Ten-gene Sample Genotypes	Allele2	Allele #2 of 2.	character	Can be A, C, G, T, or -
S03_File_Bev_Samples.xlsx	BEV Ten-gene Sample Genotypes	chr	Chromosome	numeric: short integer	Originally character. Stored as text in SAS
S03_File_Bev_Samples.xlsx	BEV Ten-gene Sample Genotypes	cohort	Name of Cohort.	character	All values = Bevacizumab
S03_File_Bev_Samples.xlsx	BEV Ten-gene Sample Genotypes	Gene0	Gene name	character	= Gene0 in _200459TENGENESNPANNO
S03_File_Bev_Samples.xlsx	BEV Ten-gene Sample Genotypes	position	Base position on chromosome	numeric: long integer
S03_File_Bev_Samples.xlsx	BEV Ten-gene Sample Genotypes	Sample_ID	Sample name	character
S03_File_Bev_Samples.xlsx	BEV Ten-gene Sample Genotypes	SNP_ID	Illumina-supplied SNP name	character
S04_File_Bev_Anno.xlsx	BEV Ten-gene SNP Annotations	Chr	Chromosome	numeric: short integer	Originally character. Stored as text in SAS
S04_File_Bev_Anno.xlsx	BEV Ten-gene SNP Annotations	Gene_s_	String of Gene Names	character	Names are delimited by commas
S04_File_Bev_Anno.xlsx	BEV Ten-gene SNP Annotations	Gene0	First name in Gene_s_ (but see comment)	character	ANGPT2 is the 2nd name in Gene_s_
S04_File_Bev_Anno.xlsx	BEV Ten-gene SNP Annotations	Name	Illumina-supplied SNP name	character
S04_File_Bev_Anno.xlsx	BEV Ten-gene SNP Annotations	Position	Base position on chromosome	numeric: long integer
S05_File_Dox_Samples.xlsx	DOX Ten-gene Sample Genotypes	Allele1_Top	Allele #1 of 2.	character	Can be A, C, G, T, I, or -
S05_File_Dox_Samples.xlsx	DOX Ten-gene Sample Genotypes	Allele2_Top	Allele #2 of 2.	character	Can be A, C, G, T, I, D, or -
S05_File_Dox_Samples.xlsx	DOX Ten-gene Sample Genotypes	chr	Chromosome	numeric: short integer	Originally character. Stored as text in SAS
S05_File_Dox_Samples.xlsx	DOX Ten-gene Sample Genotypes	cohort	Name of Cohort.	character	All values = Doxorubicin
S05_File_Dox_Samples.xlsx	DOX Ten-gene Sample Genotypes	Gene0	Gene name	character	= Gene0 in _DOXTOXTENGENESNPANNO
S05_File_Dox_Samples.xlsx	DOX Ten-gene Sample Genotypes	genotype_Top	Concatenation of Alleles #1 and #2	character	two-character string
S05_File_Dox_Samples.xlsx	DOX Ten-gene Sample Genotypes	position	Base position on chromosome	numeric: long integer
S05_File_Dox_Samples.xlsx	DOX Ten-gene Sample Genotypes	Sample_ID	Sample name	character
S05_File_Dox_Samples.xlsx	DOX Ten-gene Sample Genotypes	SNP_ID	Illumina-supplied SNP name	character
S06_File_Dox_Anno.xslx	DOX Ten-gene SNP Annotations	Chr	Chromosome	numeric: short integer	Originally character. Stored as text in SAS
S06_File_Dox_Anno.xslx	DOX Ten-gene SNP Annotations	Gene_s_	String of Gene Names	character	Names are delimited by commas
S06_File_Dox_Anno.xslx	DOX Ten-gene SNP Annotations	Gene0	First name in Gene_s_ (but see comment)	character	ANGPT2 is the 2nd name in Gene_s_
S06_File_Dox_Anno.xslx	DOX Ten-gene SNP Annotations	Name	Illumina-supplied SNP name	character
S06_File_Dox_Anno.xslx	DOX Ten-gene SNP Annotations	Position	Base position on chromosome	numeric: long integer
S07_File_Dox_Strand.xlsx	DOX Ten-gene SNP Strand Info	Chr	Chromosome	numeric: short integer	Originally character. Stored as text in SAS
S07_File_Dox_Strand.xlsx	DOX Ten-gene SNP Strand Info	Customer_Strand	Customer strand	character	values = TOP or BOT
S07_File_Dox_Strand.xlsx	DOX Ten-gene SNP Strand Info	Gene	Gene name	character	= Gene0 in _DOXTOXTENGENESNPANNO
S07_File_Dox_Strand.xlsx	DOX Ten-gene SNP Strand Info	ILMN_Strand	Illumina strand	character	values = TOP or BOT
S07_File_Dox_Strand.xlsx	DOX Ten-gene SNP Strand Info	Plus_Minus_Strand	Plus/Minus strand	character	values = "+" or "-".
S07_File_Dox_Strand.xlsx	DOX Ten-gene SNP Strand Info	Position	Base position on chromosome	numeric: long integer
S07_File_Dox_Strand.xlsx	DOX Ten-gene SNP Strand Info	SNP	the two bases comprising the SNP	character	formatted as [base1/base2]
S07_File_Dox_Strand.xlsx	DOX Ten-gene SNP Strand Info	SNP_ID	Illumina-supplied SNP name	character
S08_File_Reconciled.xlsx	Both Cohorts Reconciled Strands	AlleleN	Which allele (#1 or #2)?	character	value = Allele1 or Allele2
S08_File_Reconciled.xlsx	Both Cohorts Reconciled Strands	base_bev	Base call from the Bevacizumab cohort	character	Can be A, C, G, T, or missing
S08_File_Reconciled.xlsx	Both Cohorts Reconciled Strands	base_final	final pass at reconciling strand usage	character	Must be A, C, G, or T
S08_File_Reconciled.xlsx	Both Cohorts Reconciled Strands	base_top	Base call from the Doxorubicin cohort	character	Can be A, C, G, T, or missing
S08_File_Reconciled.xlsx	Both Cohorts Reconciled Strands	base_trial	first pass at reconciling strand usage	character	Must be A, C, G, or T
S08_File_Reconciled.xlsx	Both Cohorts Reconciled Strands	Chr	Chromosome	numeric: short integer	Originally character. Stored as text in SAS
S08_File_Reconciled.xlsx	Both Cohorts Reconciled Strands	cohort	Name of Cohort.	character	Bevacizumab or Doxorubicin
S08_File_Reconciled.xlsx	Both Cohorts Reconciled Strands	Customer_Strand	Customer strand	character	values = TOP or BOT
S08_File_Reconciled.xlsx	Both Cohorts Reconciled Strands	discordant	Are strands discordant after first pass?	numeric: {0,1}	0=no; 1=yes
S08_File_Reconciled.xlsx	Both Cohorts Reconciled Strands	Gene	Gene name	character	One of the 10 target genes. Alias=Gene0
S08_File_Reconciled.xlsx	Both Cohorts Reconciled Strands	ILMN_Strand	Illumina strand	character	values = TOP or BOT
S08_File_Reconciled.xlsx	Both Cohorts Reconciled Strands	Plus_Minus_Strand	Plus/Minus strand	character	values = "+" or "-".
S08_File_Reconciled.xlsx	Both Cohorts Reconciled Strands	Position	Base position on chromosome	numeric: long integer
S08_File_Reconciled.xlsx	Both Cohorts Reconciled Strands	Sample_ID	Sample name	character
S08_File_Reconciled.xlsx	Both Cohorts Reconciled Strands	SNP	the two bases comprising the SNP	character	formatted as [base1/base2]
S08_File_Reconciled.xlsx	Both Cohorts Reconciled Strands	SNP_ID	Illumina-supplied SNP name	character
S09_File_AlleleFreqs.xlsx	Allele Frequencies of All SNPs	base_final	Internal value of base_final	character	see base_final in BOTH_COHORTS_RECONCILED
S09_File_AlleleFreqs.xlsx	Allele Frequencies of All SNPs	F_base_final	Formatted value of base_final	character	see base_final in BOTH_COHORTS_RECONCILED
S09_File_AlleleFreqs.xlsx	Allele Frequencies of All SNPs	Frequency	Count of base_final in the 63 subjects	numeric: short integer	values range from 1 to 126
S09_File_AlleleFreqs.xlsx	Allele Frequencies of All SNPs	Include	flag for whether observed MAF>5%	numeric: {0,1}	0=no; 1=yes
S09_File_AlleleFreqs.xlsx	Allele Frequencies of All SNPs	majmin	whether it's the major or minor allele	character	values = Major or minor
S09_File_AlleleFreqs.xlsx	Allele Frequencies of All SNPs	NoMinor	flag for Percent=100 (no minor allele)	numeric: {0,1}	0=no; 1=yes
S09_File_AlleleFreqs.xlsx	Allele Frequencies of All SNPs	Percent	percentage of base_final in the 63 subjects	numeric: 2 decimals	Frequency divided by 126
S09_File_AlleleFreqs.xlsx	Allele Frequencies of All SNPs	SNP_ID	Illumina-supplied SNP name	character	Either 1 or 2 rows per SNP_ID
S09_File_AlleleFreqs.xlsx	Allele Frequencies of All SNPs	Table	(legacy table name from data processing)	character	all values = Table base_final
S10_File_FinalSNPs.xlsx	Both Cohorts Final SNPs (bases)	AlleleN	Which allele (#1 or #2)?	character	value = Allele1 or Allele2
S10_File_FinalSNPs.xlsx	Both Cohorts Final SNPs (bases)	base_bev	Base call from the Bevacizumab cohort	character	Can be A, C, G, T, or missing
S10_File_FinalSNPs.xlsx	Both Cohorts Final SNPs (bases)	base_final	base call after reconciling strand usage	character	see base_final in BOTH_COHORTS_RECONCILED
S10_File_FinalSNPs.xlsx	Both Cohorts Final SNPs (bases)	base_top	Base call from the Doxorubicin cohort	character	Can be A, C, G, T, or missing
S10_File_FinalSNPs.xlsx	Both Cohorts Final SNPs (bases)	Chr	Chromosome	numeric: short integer	Originally character. Stored as text in SAS
S10_File_FinalSNPs.xlsx	Both Cohorts Final SNPs (bases)	cohort	Name of Cohort.	character	Bevacizumab or Doxorubicin
S10_File_FinalSNPs.xlsx	Both Cohorts Final SNPs (bases)	Gene	Gene name	character	One of the 10 target genes. Alias=Gene0
S10_File_FinalSNPs.xlsx	Both Cohorts Final SNPs (bases)	majmin	whether it's the major or minor allele	character	values = Major or minor
S10_File_FinalSNPs.xlsx	Both Cohorts Final SNPs (bases)	minorflag	flag for whether it's the minor allele	numeric: {0,1}	0=no; 1=yes
S10_File_FinalSNPs.xlsx	Both Cohorts Final SNPs (bases)	Position	Base position on chromosome	numeric: long integer
S10_File_FinalSNPs.xlsx	Both Cohorts Final SNPs (bases)	Sample_ID	Sample name	character
S10_File_FinalSNPs.xlsx	Both Cohorts Final SNPs (bases)	SNP_ID	Illumina-supplied SNP name	character
S11_File_MinorCounts.xlsx	Minor-Allele Counts per subject	_zero_	(dummy variable; formerly named _FREQ_)	numeric: short integer	all values = 0
S11_File_MinorCounts.xlsx	Minor-Allele Counts per subject	Chr	Chromosome	numeric: short integer	Originally character. Stored as text in SAS
S11_File_MinorCounts.xlsx	Minor-Allele Counts per subject	cohort	Name of Cohort.	character	Bevacizumab or Doxorubicin
S11_File_MinorCounts.xlsx	Minor-Allele Counts per subject	Gene	Gene name	character	One of the 10 target genes. Alias=Gene0
S11_File_MinorCounts.xlsx	Minor-Allele Counts per subject	minorCount	Subject's number of minor-allele copies	numeric: short integer	Must be 0, 1, or 2
S11_File_MinorCounts.xlsx	Minor-Allele Counts per subject	Position	Base position on chromosome	numeric: long integer
S11_File_MinorCounts.xlsx	Minor-Allele Counts per subject	Sample_ID	Sample name	character
S11_File_MinorCounts.xlsx	Minor-Allele Counts per subject	SNP_ID	Illumina-supplied SNP name	character
