# Supplementary material for: Germline Genetic Variants in TEK, ANGPT1, ANGPT2, MMP9, FGF2 and VEGFA Are Associated with Pathologic Complete Response to Bevacizumab in Breast Cancer Patients
Source: PLoS One. 2017 Jan 3;12(1):e0168550. doi: 10.1371/journal.pone.0168550 (PMC5207665; doi:10.1371/journal.pone.0168550)
Supplement: S2 File — Clinical Data for Both Cohorts. This Excel file contains the clinical information on the 63 genotyped cohorts in the study. It includes each subject’s cohort, race, tumor type, receptor status, and whether or not she attained pCR. (XLSX) [file pone.0168550.s002.xlsx]

## Sheet: Clinical Data for Both Cohorts
Cohort	pCR	Subject_ID	RACE	ER_PR	HER_2_NEU	Triple_Negative	TUMOR_TYPE	Ductal	Sample_ID
Doxorubicin	0	02_1C	W	ER+/PR+	Neg	0	IDC	1	02_1C
Doxorubicin	0	03_1	W	ER+/PR+	Neg	0	IDC	1	03_1
Doxorubicin	0	03_2C	B	ER-/PR-	Neg	1	IDC, DCIS	1	03_2C
Doxorubicin	0	04_1	B	ER+/PR+	Neg	0	IDC	1	04_2
Doxorubicin	0	04_1C	W	ER+/PR+	Neg	0	IDC	1	04_1C
Doxorubicin	0	06_2C	W	ER+/PR-	Neg	0	IDC	1	06_2C
Doxorubicin	0	07_1C	W	ER+/PR-	Pos	0	IDC	1	07_1C
Doxorubicin	0	07_3	W	ER+/PR+	Neg	0	IDC	1	07_3
Doxorubicin	0	08_2	W	ER+/PR+	Pos	0	IDC	1	08_2
Doxorubicin	0	09_1	W	ER+/PR-	Neg	0	IDC	1	09_1
Doxorubicin	0	09_1C	W	ER+/PR+	Neg	0	IDC	1	09_1C
Doxorubicin	0	10_1C	W	ER-/PR+	Neg	0	IDC	1	10_1C
Doxorubicin	0	11_1	W	ER-/PR-	Neg	1	IDC	1	11_1
Doxorubicin	0	11_1C	W	ER+/PR+	Neg	0	IDC	1	11_1C
Doxorubicin	0	12_1	W	ER+/PR+	Neg	0	IDC	1	12_1
Doxorubicin	0	13_2C	W	ER+/PR+	Neg	0	IDC	1	13_2C
Doxorubicin	0	14_1	W	ER+/PR+	Neg	0	IDC	1	14_1
Doxorubicin	0	15_1C	W	ER+/PR+	Neg	0	IDC	1	15_1C
Doxorubicin	0	22_1C	W	ER-/PR-	Neg	1	IDC, DCIS	1	22_1c
Doxorubicin	0	23_2C	W	ER-/PR-	Neg	1	IDC, DCIS	1	23_2C
Doxorubicin	0	24_1C	B	ER-/PR-	Neg	1	IDC	1	24_1C
Doxorubicin	0	25_2C	B	ER+/PR+	Neg	0	IDC	1	25_2C
Doxorubicin	0	26_2C	W	ER+/PR+	Neg	0	IDC	1	26_2C
Doxorubicin	0	30_1C	W	ER+/PR+	Neg	0	IDC	1	30_1C
Doxorubicin	0	31_1C	W	ER-/PR-	Neg	1	IDC	1	31_1C
Doxorubicin	0	33_3C	W	ER+/PR+	Neg	0	IDC	1	33_3C
Doxorubicin	1	06_2	W	ER+/PR+	Neg	0	IDC	1	06_2
Doxorubicin	1	12_1C	W	ER-/PR-	Neg	1	IDC	1	12_1C
Doxorubicin	1	21_2C	B	ER-/PR-	Neg	1	DCIS	1	21_2C
Bevacizumab	0	459001	B	ER+/PR+	Pos	0	Ductal	1	459001-1
Bevacizumab	0	459002	W	ER-/PR-	Neg	1	Ductal	1	459002-1
Bevacizumab	1	459003	B	ER+/PR-	Pos	0	Ductal	1	459003-1
Bevacizumab	1	459004	B	ER-/PR-	Neg	1	Ductal	1	459004-1
Bevacizumab	0	459005	W	ER+/PR-	Neg	0	Lobular	0	459005-1
Bevacizumab	0	459006	W	ER+/PR-	Pos	0	Lobular	0	459006-1
Bevacizumab	1	459007	W	ER+/PR-	Neg	0	Ductal	1	459007-1
Bevacizumab	0	459008	W	ER+/PR+	Pos	0	Ductal	1	459008-1
Bevacizumab	0	459009	W	ER+/PR+	Neg	0	Lobular	0	459009-1
Bevacizumab	1	459010	W	ER-/PR-	Neg	1	Ductal	1	459010-1
Bevacizumab	0	459011	W	ER+/PR+	Neg	0	Lobular	0	459011-1
Bevacizumab	0	459012	W	ER+/PR-	Neg	0	Ductal	1	459012-1
Bevacizumab	1	459013	W	ER-/PR-	Neg	1	Ductal	1	459013-0
Bevacizumab	1	459014	W	ER+/PR+	Neg	0	Lobular	0	459014-0
Bevacizumab	0	459017	W	ER+/PR+	Neg	0	Lobular	0	459017-0
Bevacizumab	0	459018	W	ER-/PR-	Neg	1	Poorly diff	0	459018-1
Bevacizumab	0	459020	W	ER-/PR-	Neg	1	Ductal	1	459020-1
Bevacizumab	1	459021	W	ER-/PR-	Pos	0	Ductal	1	459021-1
Bevacizumab	1	459022	B	ER-/PR-	Neg	1	Ductal	1	45922-00
Bevacizumab	0	459023	W	ER-/PR-	Neg	1	Poorly diff	0	459023-1
Bevacizumab	1	459024	B	ER-/PR-	Neg	1	Ductal	1	459024-1
Bevacizumab	1	459025	B	ER-/PR+	Neg	0	Ductal	1	45925-01
Bevacizumab	0	459026	W	ER-/PR-	Neg	1	Poorly diff	0	459026-1
Bevacizumab	1	459027	B	ER+/PR+	Neg	0	Ductal	1	45927-01
Bevacizumab	0	459028	W	ER+/PR+	Neg	0	Ductal	1	45928-02
Bevacizumab	1	459029	B	ER-/PR-	Neg	1	Ductal	1	459029-1
Bevacizumab	0	459030	W	ER-/PR-	Pos	0	Ductal	1	45930-01
Bevacizumab	0	459031	B	ER+/PR-	Neg	0	Ductal	1	45931-02
Bevacizumab	1	459032	B	ER-/PR-	Neg	1	Ductal	1	45932-05
Bevacizumab	1	459033	B	ER-/PR+	Neg	0	Ductal	1	45933-01
Bevacizumab	0	459034	W	ER+/PR+	Pos	0	Ductal	1	45934-04
Bevacizumab	1	459036	W	ER-/PR-	Pos	0	Ductal	1	45936-01
Bevacizumab	0	459037	B	ER-/PR-	Neg	1	Ductal	1	45937-01
Bevacizumab	0	459039	W	ER+/PR-	Neg	0	Ductal	1	45939-01
