# Supplementary material for: Germline Genetic Variants in TEK, ANGPT1, ANGPT2, MMP9, FGF2 and VEGFA Are Associated with Pathologic Complete Response to Bevacizumab in Breast Cancer Patients
Source: PLoS One. 2017 Jan 3;12(1):e0168550. doi: 10.1371/journal.pone.0168550 (PMC5207665; doi:10.1371/journal.pone.0168550)
Supplement: S4 File — BEV Ten-gene SNP Annotations. This Excel file contains the SNP annotations for all SNPS inside the 10 target genes that were included on Illumina’s HumanOmni2.5-8v1-1 BeadChip. (XLSX) [file pone.0168550.s004.xlsx]

## Sheet: BEV Ten-gene SNP Annotations
Name	Gene_s_	Chr	Position	Gene0
kgp20506745	ANGPT1,ANGPT1	8	108262262	ANGPT1
kgp5452356	ANGPT1,ANGPT1	8	108262382	ANGPT1
kgp20382273	ANGPT1,ANGPT1	8	108262508	ANGPT1
kgp20447044	ANGPT1,ANGPT1	8	108265353	ANGPT1
kgp9059914	ANGPT1,ANGPT1	8	108266007	ANGPT1
rs10100390	ANGPT1,ANGPT1	8	108266983	ANGPT1
kgp20084425	ANGPT1,ANGPT1	8	108267368	ANGPT1
kgp8786917	ANGPT1,ANGPT1	8	108267915	ANGPT1
rs2507802	ANGPT1,ANGPT1	8	108270037	ANGPT1
kgp20126699	ANGPT1,ANGPT1	8	108271655	ANGPT1
kgp6472688	ANGPT1,ANGPT1	8	108272706	ANGPT1
rs2514878	ANGPT1,ANGPT1	8	108273016	ANGPT1
kgp12088283	ANGPT1,ANGPT1	8	108275857	ANGPT1
kgp20482109	ANGPT1,ANGPT1	8	108277777	ANGPT1
kgp364928	ANGPT1,ANGPT1	8	108278139	ANGPT1
kgp2838900	ANGPT1,ANGPT1	8	108279048	ANGPT1
rs11777978	ANGPT1,ANGPT1	8	108279912	ANGPT1
kgp9889662	ANGPT1,ANGPT1	8	108280039	ANGPT1
kgp9238024	ANGPT1,ANGPT1	8	108280438	ANGPT1
kgp20411685	ANGPT1,ANGPT1	8	108286264	ANGPT1
rs9297393	ANGPT1,ANGPT1	8	108287577	ANGPT1
rs10090742	ANGPT1,ANGPT1	8	108287597	ANGPT1
kgp5936631	ANGPT1,ANGPT1	8	108289698	ANGPT1
kgp3480561	ANGPT1,ANGPT1	8	108290430	ANGPT1
kgp3407513	ANGPT1,ANGPT1	8	108290759	ANGPT1
kgp5781594	ANGPT1,ANGPT1	8	108290925	ANGPT1
kgp20599085	ANGPT1,ANGPT1	8	108292007	ANGPT1
rs13257393	ANGPT1,ANGPT1	8	108292664	ANGPT1
kgp20190523	ANGPT1,ANGPT1	8	108292683	ANGPT1
kgp1141697	ANGPT1,ANGPT1	8	108293655	ANGPT1
kgp4749291	ANGPT1,ANGPT1	8	108294685	ANGPT1
kgp3318017	ANGPT1,ANGPT1	8	108295828	ANGPT1
kgp20384693	ANGPT1,ANGPT1	8	108298191	ANGPT1
rs4595097	ANGPT1,ANGPT1	8	108299501	ANGPT1
kgp20245733	ANGPT1,ANGPT1	8	108301763	ANGPT1
rs4324901	ANGPT1,ANGPT1	8	108301798	ANGPT1
kgp20314879	ANGPT1,ANGPT1	8	108304715	ANGPT1
rs6982586	ANGPT1,ANGPT1	8	108307058	ANGPT1
rs10505105	ANGPT1,ANGPT1	8	108307337	ANGPT1
kgp20203752	ANGPT1,ANGPT1	8	108308673	ANGPT1
kgp778862	ANGPT1,ANGPT1	8	108309010	ANGPT1
rs10107638	ANGPT1,ANGPT1	8	108309253	ANGPT1
kgp1206021	ANGPT1,ANGPT1	8	108309456	ANGPT1
kgp20537084	ANGPT1,ANGPT1	8	108310893	ANGPT1
kgp2974594	ANGPT1,ANGPT1	8	108314675	ANGPT1
rs4133395	ANGPT1,ANGPT1	8	108314971	ANGPT1
rs4472483	ANGPT1,ANGPT1	8	108315277	ANGPT1
kgp20320751	ANGPT1,ANGPT1	8	108315615	ANGPT1
kgp9671736	ANGPT1,ANGPT1	8	108317615	ANGPT1
kgp6134638	ANGPT1,ANGPT1	8	108318092	ANGPT1
kgp20417349	ANGPT1,ANGPT1	8	108319792	ANGPT1
kgp2753884	ANGPT1,ANGPT1	8	108321048	ANGPT1
rs4626569	ANGPT1,ANGPT1	8	108326351	ANGPT1
rs16876018	ANGPT1,ANGPT1	8	108327348	ANGPT1
kgp1514685	ANGPT1,ANGPT1	8	108328377	ANGPT1
kgp9180257	ANGPT1,ANGPT1	8	108329771	ANGPT1
rs4397378	ANGPT1,ANGPT1	8	108329796	ANGPT1
rs4341142	ANGPT1,ANGPT1	8	108332485	ANGPT1
kgp20285858	ANGPT1,ANGPT1	8	108335565	ANGPT1
kgp20597433	ANGPT1,ANGPT1	8	108336889	ANGPT1
kgp9951194	ANGPT1,ANGPT1	8	108340883	ANGPT1
kgp265668	ANGPT1,ANGPT1	8	108342490	ANGPT1
kgp20083092	ANGPT1,ANGPT1	8	108344201	ANGPT1
kgp20214482	ANGPT1,ANGPT1	8	108344325	ANGPT1
kgp22791511	ANGPT1,ANGPT1	8	108349061	ANGPT1
kgp20069954	ANGPT1,ANGPT1	8	108350920	ANGPT1
kgp11302641	ANGPT1,ANGPT1	8	108352159	ANGPT1
kgp11245951	ANGPT1,ANGPT1	8	108355296	ANGPT1
kgp8506572	ANGPT1,ANGPT1	8	108357096	ANGPT1
rs10156238	ANGPT1,ANGPT1	8	108359453	ANGPT1
kgp20429555	ANGPT1,ANGPT1	8	108360291	ANGPT1
kgp20179864	ANGPT1,ANGPT1	8	108361136	ANGPT1
rs16876090	ANGPT1,ANGPT1	8	108363596	ANGPT1
rs1283651	ANGPT1,ANGPT1	8	108366032	ANGPT1
rs1433195	ANGPT1,ANGPT1	8	108366127	ANGPT1
kgp887746	ANGPT1,ANGPT1	8	108367044	ANGPT1
kgp9232548	ANGPT1,ANGPT1	8	108369127	ANGPT1
rs2436556	ANGPT1,ANGPT1	8	108372446	ANGPT1
kgp6214663	ANGPT1,ANGPT1	8	108373109	ANGPT1
kgp20611525	ANGPT1,ANGPT1	8	108373256	ANGPT1
kgp8405710	ANGPT1,ANGPT1	8	108377199	ANGPT1
rs1283658	ANGPT1,ANGPT1	8	108377347	ANGPT1
rs2163870	ANGPT1,ANGPT1	8	108377901	ANGPT1
kgp22811159	ANGPT1,ANGPT1	8	108378085	ANGPT1
rs1672149	ANGPT1,ANGPT1	8	108378311	ANGPT1
rs2514857	ANGPT1,ANGPT1	8	108378623	ANGPT1
kgp20390425	ANGPT1,ANGPT1	8	108379235	ANGPT1
kgp4236284	ANGPT1,ANGPT1	8	108379311	ANGPT1
rs2445365	ANGPT1,ANGPT1	8	108383325	ANGPT1
kgp20069045	ANGPT1,ANGPT1	8	108383636	ANGPT1
rs1672195	ANGPT1,ANGPT1	8	108383641	ANGPT1
kgp6607890	ANGPT1,ANGPT1	8	108384414	ANGPT1
kgp4194413	ANGPT1,ANGPT1	8	108384635	ANGPT1
kgp2301625	ANGPT1,ANGPT1	8	108385864	ANGPT1
kgp8243223	ANGPT1,ANGPT1	8	108386173	ANGPT1
rs1347183	ANGPT1,ANGPT1	8	108386442	ANGPT1
kgp5240140	ANGPT1,ANGPT1	8	108388126	ANGPT1
rs2436557	ANGPT1,ANGPT1	8	108389120	ANGPT1
rs2514862	ANGPT1,ANGPT1	8	108389187	ANGPT1
kgp8132474	ANGPT1,ANGPT1	8	108391517	ANGPT1
kgp10530507	ANGPT1,ANGPT1	8	108392597	ANGPT1
rs1433176	ANGPT1,ANGPT1	8	108392928	ANGPT1
kgp20072138	ANGPT1,ANGPT1	8	108393332	ANGPT1
rs2436559	ANGPT1,ANGPT1	8	108393683	ANGPT1
rs2514864	ANGPT1,ANGPT1	8	108393800	ANGPT1
kgp8862193	ANGPT1,ANGPT1	8	108393977	ANGPT1
rs16876199	ANGPT1,ANGPT1	8	108395025	ANGPT1
kgp9338469	ANGPT1,ANGPT1	8	108396035	ANGPT1
rs2916083	ANGPT1,ANGPT1	8	108398406	ANGPT1
kgp3723605	ANGPT1,ANGPT1	8	108400681	ANGPT1
rs1283706	ANGPT1,ANGPT1	8	108400823	ANGPT1
kgp10344051	ANGPT1,ANGPT1	8	108401511	ANGPT1
rs16876215	ANGPT1,ANGPT1	8	108401601	ANGPT1
rs1283703	ANGPT1,ANGPT1	8	108403482	ANGPT1
kgp20386054	ANGPT1,ANGPT1	8	108406111	ANGPT1
kgp20054385	ANGPT1,ANGPT1	8	108407076	ANGPT1
rs10955455	ANGPT1,ANGPT1	8	108407313	ANGPT1
rs4268102	ANGPT1,ANGPT1	8	108408409	ANGPT1
rs11785702	ANGPT1,ANGPT1	8	108409423	ANGPT1
kgp2076282	ANGPT1,ANGPT1	8	108411542	ANGPT1
kgp5261974	ANGPT1,ANGPT1	8	108412243	ANGPT1
kgp2158865	ANGPT1,ANGPT1	8	108412542	ANGPT1
kgp8488107	ANGPT1,ANGPT1	8	108413337	ANGPT1
kgp20168442	ANGPT1,ANGPT1	8	108414096	ANGPT1
kgp20258617	ANGPT1,ANGPT1	8	108414255	ANGPT1
kgp110099	ANGPT1,ANGPT1	8	108416308	ANGPT1
rs1283687	ANGPT1,ANGPT1	8	108416439	ANGPT1
kgp6721377	ANGPT1,ANGPT1	8	108418905	ANGPT1
kgp413892	ANGPT1,ANGPT1	8	108419508	ANGPT1
kgp8821598	ANGPT1,ANGPT1	8	108419903	ANGPT1
rs16876241	ANGPT1,ANGPT1	8	108420688	ANGPT1
kgp22819632	ANGPT1,ANGPT1	8	108420751	ANGPT1
kgp20091145	ANGPT1,ANGPT1	8	108420852	ANGPT1
kgp3436957	ANGPT1,ANGPT1	8	108421574	ANGPT1
rs892248	ANGPT1,ANGPT1	8	108422946	ANGPT1
rs1654751	ANGPT1,ANGPT1	8	108424451	ANGPT1
kgp9742050	ANGPT1,ANGPT1	8	108426583	ANGPT1
rs1283679	ANGPT1,ANGPT1	8	108427493	ANGPT1
kgp3906114	ANGPT1,ANGPT1	8	108429605	ANGPT1
rs1283673	ANGPT1,ANGPT1	8	108431161	ANGPT1
kgp5469299	ANGPT1,ANGPT1	8	108431848	ANGPT1
kgp7912297	ANGPT1,ANGPT1	8	108432379	ANGPT1
kgp20217572	ANGPT1,ANGPT1	8	108433973	ANGPT1
rs1283670	ANGPT1,ANGPT1	8	108434677	ANGPT1
rs1283701	ANGPT1,ANGPT1	8	108437679	ANGPT1
kgp5077953	ANGPT1,ANGPT1	8	108438485	ANGPT1
rs1283699	ANGPT1,ANGPT1	8	108438906	ANGPT1
kgp11182835	ANGPT1,ANGPT1	8	108439029	ANGPT1
kgp4594287	ANGPT1,ANGPT1	8	108439699	ANGPT1
rs1004460	ANGPT1,ANGPT1	8	108439898	ANGPT1
rs1004459	ANGPT1,ANGPT1	8	108440057	ANGPT1
kgp3254879	ANGPT1,ANGPT1	8	108441515	ANGPT1
kgp5853097	ANGPT1,ANGPT1	8	108441572	ANGPT1
kgp20568529	ANGPT1,ANGPT1	8	108441699	ANGPT1
kgp20555959	ANGPT1,ANGPT1	8	108445569	ANGPT1
kgp20180328	ANGPT1,ANGPT1	8	108445741	ANGPT1
rs11786476	ANGPT1,ANGPT1	8	108445788	ANGPT1
rs1283681	ANGPT1,ANGPT1	8	108445984	ANGPT1
kgp1372872	ANGPT1,ANGPT1	8	108446203	ANGPT1
rs13280030	ANGPT1,ANGPT1	8	108446403	ANGPT1
kgp11381018	ANGPT1,ANGPT1	8	108446855	ANGPT1
kgp22763726	ANGPT1,ANGPT1	8	108447358	ANGPT1
kgp5044627	ANGPT1,ANGPT1	8	108448123	ANGPT1
kgp20227752	ANGPT1,ANGPT1	8	108448535	ANGPT1
kgp2229553	ANGPT1,ANGPT1	8	108448613	ANGPT1
kgp20254736	ANGPT1,ANGPT1	8	108449725	ANGPT1
kgp20198378	ANGPT1,ANGPT1	8	108449942	ANGPT1
kgp5669159	ANGPT1,ANGPT1	8	108450313	ANGPT1
kgp11541719	ANGPT1,ANGPT1	8	108451958	ANGPT1
rs1433184	ANGPT1,ANGPT1	8	108452794	ANGPT1
kgp2029831	ANGPT1,ANGPT1	8	108453713	ANGPT1
kgp20572318	ANGPT1,ANGPT1	8	108454414	ANGPT1
rs13273578	ANGPT1,ANGPT1	8	108454681	ANGPT1
kgp2105130	ANGPT1,ANGPT1	8	108454974	ANGPT1
rs4114169	ANGPT1,ANGPT1	8	108456805	ANGPT1
rs1654680	ANGPT1,ANGPT1	8	108457353	ANGPT1
kgp20222783	ANGPT1,ANGPT1	8	108459069	ANGPT1
kgp4592149	ANGPT1,ANGPT1	8	108459130	ANGPT1
rs10102601	ANGPT1,ANGPT1	8	108459674	ANGPT1
rs1283722	ANGPT1,ANGPT1	8	108460133	ANGPT1
rs1836031	ANGPT1,ANGPT1	8	108461525	ANGPT1
kgp20325650	ANGPT1,ANGPT1	8	108462412	ANGPT1
rs1433166	ANGPT1,ANGPT1	8	108462641	ANGPT1
rs13274462	ANGPT1,ANGPT1	8	108463603	ANGPT1
kgp12155373	ANGPT1,ANGPT1	8	108464915	ANGPT1
kgp3605594	ANGPT1,ANGPT1	8	108466254	ANGPT1
kgp12324717	ANGPT1,ANGPT1	8	108467689	ANGPT1
kgp767089	ANGPT1,ANGPT1	8	108468796	ANGPT1
kgp20276426	ANGPT1,ANGPT1	8	108470386	ANGPT1
kgp20321576	ANGPT1,ANGPT1	8	108472037	ANGPT1
rs16876325	ANGPT1,ANGPT1	8	108472213	ANGPT1
rs1283720	ANGPT1,ANGPT1	8	108472328	ANGPT1
kgp2915151	ANGPT1,ANGPT1	8	108475856	ANGPT1
kgp7659629	ANGPT1,ANGPT1	8	108476231	ANGPT1
kgp6942743	ANGPT1,ANGPT1	8	108476236	ANGPT1
rs1433168	ANGPT1,ANGPT1	8	108476951	ANGPT1
kgp6175616	ANGPT1,ANGPT1	8	108479328	ANGPT1
kgp20515101	ANGPT1,ANGPT1	8	108481017	ANGPT1
kgp5433797	ANGPT1,ANGPT1	8	108482205	ANGPT1
kgp2028099	ANGPT1,ANGPT1	8	108482717	ANGPT1
kgp20174084	ANGPT1,ANGPT1	8	108484686	ANGPT1
rs2195989	ANGPT1,ANGPT1	8	108485912	ANGPT1
rs951759	ANGPT1,ANGPT1	8	108489996	ANGPT1
rs1157411	ANGPT1,ANGPT1	8	108490998	ANGPT1
kgp6168766	ANGPT1,ANGPT1	8	108491344	ANGPT1
kgp22731872	ANGPT1,ANGPT1	8	108496499	ANGPT1
kgp6756647	ANGPT1,ANGPT1	8	108499602	ANGPT1
rs13257142	ANGPT1,ANGPT1	8	108499883	ANGPT1
kgp20265041	ANGPT1,ANGPT1	8	108500061	ANGPT1
kgp2930872	ANGPT1,ANGPT1	8	108500485	ANGPT1
kgp12000813	ANGPT1,ANGPT1	8	108500879	ANGPT1
rs6469116	ANGPT1,ANGPT1	8	108502688	ANGPT1
rs13272688	ANGPT1,ANGPT1	8	108503702	ANGPT1
kgp20564262	ANGPT1,ANGPT1	8	108505424	ANGPT1
rs1449683	FGF2	4	123748086	FGF2
kgp519529	FGF2	4	123751737	FGF2
kgp550083	FGF2	4	123751996	FGF2
rs308412	FGF2	4	123752017	FGF2
kgp10481773	FGF2	4	123752593	FGF2
kgp21116467	FGF2	4	123754358	FGF2
kgp9916740	FGF2	4	123757031	FGF2
kgp6105971	FGF2	4	123757748	FGF2
kgp1831677	FGF2	4	123757889	FGF2
kgp2421877	FGF2	4	123758621	FGF2
kgp10317375	FGF2	4	123759856	FGF2
kgp10337441	FGF2	4	123760689	FGF2
kgp20982779	FGF2	4	123761641	FGF2
kgp12281834	FGF2	4	123762030	FGF2
kgp6411525	FGF2	4	123762897	FGF2
kgp8909514	FGF2	4	123762944	FGF2
kgp6619268	FGF2	4	123764508	FGF2
rs308420	FGF2	4	123767943	FGF2
kgp11922948	FGF2	4	123768263	FGF2
kgp20710715	FGF2	4	123769285	FGF2
kgp21016615	FGF2	4	123769555	FGF2
kgp20893166	FGF2	4	123769816	FGF2
kgp21271680	FGF2	4	123771548	FGF2
rs308434	FGF2	4	123771828	FGF2
rs308435	FGF2	4	123772018	FGF2
rs308438	FGF2	4	123772887	FGF2
kgp7677534	FGF2	4	123773439	FGF2
rs308439	FGF2	4	123773579	FGF2
kgp7875056	FGF2	4	123773814	FGF2
rs308441	FGF2	4	123774065	FGF2
kgp1710944	FGF2	4	123774110	FGF2
rs17472986	FGF2	4	123774832	FGF2
kgp12047009	FGF2	4	123774956	FGF2
kgp3588521	FGF2	4	123775433	FGF2
rs308443	FGF2	4	123775767	FGF2
kgp20913864	FGF2	4	123776398	FGF2
kgp6880528	FGF2	4	123776531	FGF2
kgp11640693	FGF2	4	123777869	FGF2
kgp2417854	FGF2	4	123778052	FGF2
rs17407577	FGF2	4	123779341	FGF2
kgp7769959	FGF2	4	123780830	FGF2
kgp21269195	FGF2	4	123780832	FGF2
kgp11559855	FGF2	4	123781418	FGF2
rs1960669	FGF2	4	123782568	FGF2
kgp6607603	FGF2	4	123782896	FGF2
kgp11583985	FGF2	4	123783194	FGF2
kgp20829468	FGF2	4	123783216	FGF2
kgp9977810	FGF2	4	123785448	FGF2
rs308388	FGF2	4	123787079	FGF2
kgp10705731	FGF2	4	123787692	FGF2
kgp11408518	FGF2	4	123788375	FGF2
rs7694627	FGF2	4	123788495	FGF2
kgp2626658	FGF2	4	123788641	FGF2
kgp1593075	FGF2	4	123789238	FGF2
kgp1600184	FGF2	4	123794752	FGF2
kgp12098406	FGF2	4	123797428	FGF2
rs17006255	FGF2	4	123798993	FGF2
rs10028204	FGF2	4	123799987	FGF2
rs17408557	FGF2	4	123800617	FGF2
rs10452197	FGF2	4	123810328	FGF2
kgp5665988	FGF2	4	123810669	FGF2
kgp20868608	FGF2	4	123811111	FGF2
kgp21157417	FGF2	4	123811693	FGF2
kgp8633222	FGF2	4	123812881	FGF2
kgp1070591	FGF2	4	123813009	FGF2
rs3804156	FGF2	4	123813655	FGF2
kgp9374353	FGF2	4	123813719	FGF2
rs1048201	FGF2,NUDT6,NUDT6	4	123814308	FGF2
rs3804158	FGF2,NUDT6,NUDT6	4	123814900	FGF2
rs6854081	FGF2,NUDT6,NUDT6	4	123816707	FGF2
rs3747676	FGF2,NUDT6,NUDT6	4	123818074	FGF2
kgp5150013	FGF2,NUDT6,NUDT6	4	123818511	FGF2
kgp21173617	FGF2,NUDT6,NUDT6	4	123819040	FGF2
kgp14427918	IL1A	2	113531514	IL1A
kgp6417740	IL1A	2	113532236	IL1A
kgp4737481	IL1A	2	113535395	IL1A
kgp14985204	IL1A	2	113536440	IL1A
kgp14640696	IL1A	2	113536956	IL1A
kgp14870523	IL1A	2	113537151	IL1A
rs17561	IL1A	2	113537223	IL1A
kgp14211703	IL1A	2	113539224	IL1A
kgp14261256	IL1A	2	113539500	IL1A
rs3783575	IL1A	2	113539873	IL1A
kgp1494113	IL1A	2	113539972	IL1A
rs3783572	IL1A	2	113541382	IL1A
rs2856837	IL1A	2	113541925	IL1A
rs1800587	IL1A	2	113542960	IL1A
kgp14869059	IL1A	2	113542969	IL1A
kgp410560	KDR	4	55944618	KDR
kgp21321762	KDR	4	55944651	KDR
kgp5375217	KDR	4	55944842	KDR
kgp5457229	KDR	4	55944891	KDR
kgp21009406	KDR	4	55945603	KDR
kgp11516920	KDR	4	55946081	KDR
kgp9143262	KDR	4	55946171	KDR
kgp278122	KDR	4	55946354	KDR
kgp9855605	KDR	4	55947155	KDR
kgp20652592	KDR	4	55951137	KDR
kgp6911174	KDR	4	55951300	KDR
kgp12164709	KDR	4	55952181	KDR
kgp1060670	KDR	4	55952299	KDR
kgp7227395	KDR	4	55953380	KDR
kgp20882189	KDR	4	55953407	KDR
rs2125489	KDR	4	55953483	KDR
rs1531289	KDR	4	55955232	KDR
kgp20885732	KDR	4	55956225	KDR
rs17709898	KDR	4	55957723	KDR
kgp6181948	KDR	4	55958240	KDR
kgp9331815	KDR	4	55959862	KDR
kgp20674571	KDR	4	55959914	KDR
kgp21168443	KDR	4	55960881	KDR
rs2219471	KDR	4	55961159	KDR
kgp6029191	KDR	4	55961890	KDR
kgp20634290	KDR	4	55962358	KDR
kgp21270623	KDR	4	55962613	KDR
kgp20911696	KDR	4	55963599	KDR
rs6838752	KDR	4	55964101	KDR
kgp21294916	KDR	4	55964373	KDR
kgp4935169	KDR	4	55964565	KDR
rs6828477	KDR	4	55966801	KDR
kgp41706	KDR	4	55966898	KDR
rs2168945	KDR	4	55967483	KDR
kgp20684964	KDR	4	55969316	KDR
kgp10216955	KDR	4	55970083	KDR
rs11732292	KDR	4	55970101	KDR
kgp21257210	KDR	4	55970963	KDR
kgp20867888	KDR	4	55971241	KDR
kgp21004047	KDR	4	55971388	KDR
rs1870377	KDR	4	55972974	KDR
kgp21315586	KDR	4	55973676	KDR
kgp7749037	KDR	4	55974866	KDR
rs7694150	KDR	4	55975705	KDR
kgp12198190	KDR	4	55975719	KDR
kgp1728715	KDR	4	55976168	KDR
kgp4501538	KDR	4	55976451	KDR
kgp21027209	KDR	4	55976709	KDR
kgp10459419	KDR	4	55976942	KDR
kgp2280772	KDR	4	55977376	KDR
kgp21003996	KDR	4	55977428	KDR
kgp10767898	KDR	4	55977759	KDR
kgp3434955	KDR	4	55977800	KDR
kgp11919005	KDR	4	55977866	KDR
kgp10880629	KDR	4	55977961	KDR
kgp1609961	KDR	4	55978160	KDR
rs11941492	KDR	4	55978210	KDR
kgp3896309	KDR	4	55979070	KDR
rs2305948	KDR	4	55979558	KDR
rs7692791	KDR	4	55980239	KDR
kgp10448138	KDR	4	55980456	KDR
kgp1786876	KDR	4	55982784	KDR
kgp9796218	KDR	4	55984908	KDR
kgp21243999	KDR	4	55984925	KDR
rs6837735	KDR	4	55985815	KDR
kgp11008629	KDR	4	55986238	KDR
kgp2408149	KDR	4	55986562	KDR
kgp11268728	KDR	4	55989361	KDR
kgp5941942	KDR	4	55989661	KDR
kgp11055967	KDR	4	55990353	KDR
rs12502008	KDR	4	55991042	KDR
kgp4951997	KDR	4	55991731	KDR
kgp5584403	MCPH1,ANGPT2,ANGPT2,ANGPT2	8	6357611	ANGPT2
rs2442473	MCPH1,ANGPT2,ANGPT2,ANGPT2	8	6358293	ANGPT2
kgp20278532	MCPH1,ANGPT2,ANGPT2,ANGPT2	8	6358849	ANGPT2
rs2167071	MCPH1,ANGPT2,ANGPT2,ANGPT2	8	6359480	ANGPT2
kgp10729489	MCPH1,ANGPT2,ANGPT2,ANGPT2	8	6361187	ANGPT2
kgp10336435	MCPH1,ANGPT2,ANGPT2,ANGPT2	8	6362375	ANGPT2
kgp7314193	MCPH1,ANGPT2,ANGPT2,ANGPT2	8	6363918	ANGPT2
kgp4171109	MCPH1,ANGPT2,ANGPT2,ANGPT2	8	6364045	ANGPT2
kgp20359637	MCPH1,ANGPT2,ANGPT2,ANGPT2	8	6364100	ANGPT2
kgp20449147	MCPH1,ANGPT2,ANGPT2,ANGPT2	8	6364194	ANGPT2
rs2515409	MCPH1,ANGPT2,ANGPT2,ANGPT2	8	6364922	ANGPT2
rs2515413	MCPH1,ANGPT2,ANGPT2,ANGPT2	8	6365620	ANGPT2
kgp22822873	MCPH1,ANGPT2,ANGPT2,ANGPT2	8	6366558	ANGPT2
kgp20074989	MCPH1,ANGPT2,ANGPT2,ANGPT2	8	6366759	ANGPT2
kgp11441901	MCPH1,ANGPT2,ANGPT2,ANGPT2	8	6366796	ANGPT2
rs2442635	MCPH1,ANGPT2,ANGPT2,ANGPT2	8	6367302	ANGPT2
kgp5490644	MCPH1,ANGPT2,ANGPT2,ANGPT2	8	6367380	ANGPT2
kgp3511513	MCPH1,ANGPT2,ANGPT2,ANGPT2	8	6367693	ANGPT2
rs2515418	MCPH1,ANGPT2,ANGPT2,ANGPT2	8	6368222	ANGPT2
kgp10236515	MCPH1,ANGPT2,ANGPT2,ANGPT2	8	6368314	ANGPT2
rs2442631	MCPH1,ANGPT2,ANGPT2,ANGPT2	8	6368776	ANGPT2
rs3780088	MCPH1,ANGPT2,ANGPT2,ANGPT2	8	6369896	ANGPT2
kgp20405690	MCPH1,ANGPT2,ANGPT2,ANGPT2	8	6370043	ANGPT2
kgp6026889	MCPH1,ANGPT2,ANGPT2,ANGPT2	8	6370183	ANGPT2
kgp6759652	MCPH1,ANGPT2,ANGPT2,ANGPT2	8	6371291	ANGPT2
rs2916747	MCPH1,ANGPT2,ANGPT2,ANGPT2	8	6371291	ANGPT2
rs17063434	MCPH1,ANGPT2,ANGPT2,ANGPT2	8	6371303	ANGPT2
kgp8637171	MCPH1,ANGPT2,ANGPT2,ANGPT2	8	6371448	ANGPT2
kgp7883646	MCPH1,ANGPT2,ANGPT2,ANGPT2	8	6371545	ANGPT2
kgp11589350	MCPH1,ANGPT2,ANGPT2,ANGPT2	8	6372172	ANGPT2
kgp9054749	MCPH1,ANGPT2,ANGPT2,ANGPT2	8	6372543	ANGPT2
kgp6281573	MCPH1,ANGPT2,ANGPT2,ANGPT2	8	6373499	ANGPT2
rs4276711	MCPH1,ANGPT2,ANGPT2,ANGPT2	8	6373705	ANGPT2
rs10102851	MCPH1,ANGPT2,ANGPT2,ANGPT2	8	6374065	ANGPT2
kgp1632148	MCPH1,ANGPT2,ANGPT2,ANGPT2	8	6374353	ANGPT2
rs2515432	MCPH1,ANGPT2,ANGPT2,ANGPT2	8	6374773	ANGPT2
kgp1973685	MCPH1,ANGPT2,ANGPT2,ANGPT2	8	6375044	ANGPT2
kgp237604	MCPH1,ANGPT2,ANGPT2,ANGPT2	8	6375289	ANGPT2
kgp8140231	MCPH1,ANGPT2,ANGPT2,ANGPT2	8	6375904	ANGPT2
kgp20237428	MCPH1,ANGPT2,ANGPT2,ANGPT2	8	6376224	ANGPT2
rs13281117	MCPH1,ANGPT2,ANGPT2,ANGPT2	8	6376877	ANGPT2
kgp1848015	MCPH1,ANGPT2,ANGPT2,ANGPT2	8	6377330	ANGPT2
rs1961222	MCPH1,ANGPT2,ANGPT2,ANGPT2	8	6377433	ANGPT2
kgp20145997	MCPH1,ANGPT2,ANGPT2,ANGPT2	8	6377929	ANGPT2
rs3020221	MCPH1,ANGPT2,ANGPT2,ANGPT2	8	6378763	ANGPT2
kgp5955772	MCPH1,ANGPT2,ANGPT2,ANGPT2	8	6378784	ANGPT2
kgp8283537	MCPH1,ANGPT2,ANGPT2,ANGPT2	8	6382470	ANGPT2
rs2515462	MCPH1,ANGPT2,ANGPT2,ANGPT2	8	6383599	ANGPT2
kgp20313221	MCPH1,ANGPT2,ANGPT2,ANGPT2	8	6384344	ANGPT2
kgp20502798	MCPH1,ANGPT2,ANGPT2,ANGPT2	8	6385067	ANGPT2
kgp20335694	MCPH1,ANGPT2,ANGPT2,ANGPT2	8	6385180	ANGPT2
rs6990020	MCPH1,ANGPT2,ANGPT2,ANGPT2	8	6386204	ANGPT2
rs3824310	MCPH1,ANGPT2,ANGPT2,ANGPT2	8	6386250	ANGPT2
rs2515466	MCPH1,ANGPT2,ANGPT2,ANGPT2	8	6386286	ANGPT2
kgp20073709	MCPH1,ANGPT2,ANGPT2,ANGPT2	8	6386372	ANGPT2
kgp6303808	MCPH1,ANGPT2,ANGPT2,ANGPT2	8	6386441	ANGPT2
kgp5605530	MCPH1,ANGPT2,ANGPT2,ANGPT2	8	6386584	ANGPT2
rs2442608	MCPH1,ANGPT2,ANGPT2,ANGPT2	8	6386620	ANGPT2
kgp1047531	MCPH1,ANGPT2,ANGPT2,ANGPT2	8	6386743	ANGPT2
rs1868553	MCPH1,ANGPT2,ANGPT2,ANGPT2	8	6386824	ANGPT2
kgp704286	MCPH1,ANGPT2,ANGPT2,ANGPT2	8	6387308	ANGPT2
rs734704	MCPH1,ANGPT2,ANGPT2,ANGPT2	8	6388306	ANGPT2
rs2515477	MCPH1,ANGPT2,ANGPT2,ANGPT2	8	6388640	ANGPT2
kgp20447960	MCPH1,ANGPT2,ANGPT2,ANGPT2	8	6388707	ANGPT2
rs12674822	MCPH1,ANGPT2,ANGPT2,ANGPT2	8	6389216	ANGPT2
kgp20075909	MCPH1,ANGPT2,ANGPT2,ANGPT2	8	6389495	ANGPT2
rs2515481	MCPH1,ANGPT2,ANGPT2,ANGPT2	8	6390027	ANGPT2
rs2515482	MCPH1,ANGPT2,ANGPT2,ANGPT2	8	6390079	ANGPT2
kgp2169934	MCPH1,ANGPT2,ANGPT2,ANGPT2	8	6390162	ANGPT2
rs17077419	MCPH1,ANGPT2,ANGPT2,ANGPT2	8	6390530	ANGPT2
kgp20518923	MCPH1,ANGPT2,ANGPT2,ANGPT2	8	6391251	ANGPT2
rs2959812	MCPH1,ANGPT2,ANGPT2,ANGPT2	8	6391302	ANGPT2
kgp5305701	MCPH1,ANGPT2,ANGPT2,ANGPT2	8	6391659	ANGPT2
kgp20475199	MCPH1,ANGPT2,ANGPT2,ANGPT2	8	6392456	ANGPT2
kgp20294289	MCPH1,ANGPT2,ANGPT2,ANGPT2	8	6392651	ANGPT2
rs2959809	MCPH1,ANGPT2,ANGPT2,ANGPT2	8	6393780	ANGPT2
kgp10372743	MCPH1,ANGPT2,ANGPT2,ANGPT2	8	6393965	ANGPT2
rs2442598	MCPH1,ANGPT2,ANGPT2,ANGPT2	8	6394821	ANGPT2
rs12541780	MCPH1,ANGPT2,ANGPT2,ANGPT2	8	6394876	ANGPT2
kgp10290789	MCPH1,ANGPT2,ANGPT2,ANGPT2	8	6395361	ANGPT2
rs11989215	MCPH1,ANGPT2,ANGPT2,ANGPT2	8	6395909	ANGPT2
kgp5470583	MCPH1,ANGPT2,ANGPT2,ANGPT2	8	6396020	ANGPT2
rs11137037	MCPH1,ANGPT2,ANGPT2,ANGPT2	8	6396182	ANGPT2
rs17623313	MCPH1,ANGPT2,ANGPT2,ANGPT2	8	6396341	ANGPT2
kgp2706843	MCPH1,ANGPT2,ANGPT2,ANGPT2	8	6396603	ANGPT2
rs2922876	MCPH1,ANGPT2,ANGPT2,ANGPT2	8	6396696	ANGPT2
rs13269021	MCPH1,ANGPT2,ANGPT2,ANGPT2	8	6396763	ANGPT2
rs1375668	MCPH1,ANGPT2,ANGPT2,ANGPT2	8	6396870	ANGPT2
rs2897911	MCPH1,ANGPT2,ANGPT2,ANGPT2	8	6396986	ANGPT2
kgp872913	MCPH1,ANGPT2,ANGPT2,ANGPT2	8	6397105	ANGPT2
kgp20316638	MCPH1,ANGPT2,ANGPT2,ANGPT2	8	6397583	ANGPT2
kgp20563780	MCPH1,ANGPT2,ANGPT2,ANGPT2	8	6397656	ANGPT2
rs10099687	MCPH1,ANGPT2,ANGPT2,ANGPT2	8	6397842	ANGPT2
rs2922873	MCPH1,ANGPT2,ANGPT2,ANGPT2	8	6398327	ANGPT2
kgp11960257	MCPH1,ANGPT2,ANGPT2,ANGPT2	8	6398597	ANGPT2
kgp2295265	MCPH1,ANGPT2,ANGPT2,ANGPT2	8	6398749	ANGPT2
kgp5498777	MCPH1,ANGPT2,ANGPT2,ANGPT2	8	6398938	ANGPT2
kgp20502921	MCPH1,ANGPT2,ANGPT2,ANGPT2	8	6399181	ANGPT2
kgp9511058	MCPH1,ANGPT2,ANGPT2,ANGPT2	8	6399600	ANGPT2
kgp5289267	MCPH1,ANGPT2,ANGPT2,ANGPT2	8	6400005	ANGPT2
kgp5334252	MCPH1,ANGPT2,ANGPT2,ANGPT2	8	6400081	ANGPT2
kgp1453469	MCPH1,ANGPT2,ANGPT2,ANGPT2	8	6400448	ANGPT2
rs9644414	MCPH1,ANGPT2,ANGPT2,ANGPT2	8	6400800	ANGPT2
kgp2895773	MCPH1,ANGPT2,ANGPT2,ANGPT2	8	6401019	ANGPT2
kgp11530019	MCPH1,ANGPT2,ANGPT2,ANGPT2	8	6401553	ANGPT2
kgp20570162	MCPH1,ANGPT2,ANGPT2,ANGPT2	8	6401652	ANGPT2
rs4478599	MCPH1,ANGPT2,ANGPT2,ANGPT2	8	6402366	ANGPT2
rs13250248	MCPH1,ANGPT2,ANGPT2,ANGPT2	8	6402367	ANGPT2
kgp89130	MCPH1,ANGPT2,ANGPT2,ANGPT2	8	6402888	ANGPT2
kgp5569959	MCPH1,ANGPT2,ANGPT2,ANGPT2	8	6402931	ANGPT2
rs2515488	MCPH1,ANGPT2,ANGPT2,ANGPT2	8	6403006	ANGPT2
kgp6061323	MCPH1,ANGPT2,ANGPT2,ANGPT2	8	6403605	ANGPT2
kgp12037262	MCPH1,ANGPT2,ANGPT2,ANGPT2	8	6404314	ANGPT2
kgp20206075	MCPH1,ANGPT2,ANGPT2,ANGPT2	8	6404404	ANGPT2
rs17553089	MCPH1,ANGPT2,ANGPT2,ANGPT2	8	6404947	ANGPT2
rs2442592	MCPH1,ANGPT2,ANGPT2,ANGPT2	8	6405608	ANGPT2
rs2515493	MCPH1,ANGPT2,ANGPT2,ANGPT2	8	6406572	ANGPT2
kgp20240548	MCPH1,ANGPT2,ANGPT2,ANGPT2	8	6406894	ANGPT2
kgp8953696	MCPH1,ANGPT2,ANGPT2,ANGPT2	8	6408216	ANGPT2
kgp1825342	MCPH1,ANGPT2,ANGPT2,ANGPT2	8	6408682	ANGPT2
kgp10313412	MCPH1,ANGPT2,ANGPT2,ANGPT2	8	6410379	ANGPT2
kgp20553881	MCPH1,ANGPT2,ANGPT2,ANGPT2	8	6411379	ANGPT2
kgp3325954	MCPH1,ANGPT2,ANGPT2,ANGPT2	8	6411499	ANGPT2
kgp20279761	MCPH1,ANGPT2,ANGPT2,ANGPT2	8	6411988	ANGPT2
kgp11299050	MCPH1,ANGPT2,ANGPT2,ANGPT2	8	6412625	ANGPT2
kgp3921067	MCPH1,ANGPT2,ANGPT2,ANGPT2	8	6412868	ANGPT2
kgp20535677	MCPH1,ANGPT2,ANGPT2,ANGPT2	8	6413471	ANGPT2
kgp20465351	MCPH1,ANGPT2,ANGPT2,ANGPT2	8	6413815	ANGPT2
rs12543837	MCPH1,ANGPT2,ANGPT2,ANGPT2	8	6413948	ANGPT2
kgp7182621	MCPH1,ANGPT2,ANGPT2,ANGPT2	8	6413995	ANGPT2
kgp10252549	MCPH1,ANGPT2,ANGPT2,ANGPT2	8	6414044	ANGPT2
rs2922894	MCPH1,ANGPT2,ANGPT2,ANGPT2	8	6414091	ANGPT2
kgp20448783	MCPH1,ANGPT2,ANGPT2,ANGPT2	8	6414589	ANGPT2
kgp20623804	MCPH1,ANGPT2,ANGPT2,ANGPT2	8	6414874	ANGPT2
kgp4516328	MCPH1,ANGPT2,ANGPT2,ANGPT2	8	6415237	ANGPT2
rs2515505	MCPH1,ANGPT2,ANGPT2,ANGPT2	8	6416847	ANGPT2
kgp20055555	MCPH1,ANGPT2,ANGPT2,ANGPT2	8	6417069	ANGPT2
kgp20569526	MCPH1,ANGPT2,ANGPT2,ANGPT2	8	6418247	ANGPT2
kgp20388731	MCPH1,ANGPT2,ANGPT2,ANGPT2	8	6418396	ANGPT2
kgp20378183	MCPH1,ANGPT2,ANGPT2,ANGPT2	8	6419258	ANGPT2
kgp20620754	MCPH1,ANGPT2,ANGPT2,ANGPT2	8	6420360	ANGPT2
rs3739391	MCPH1,ANGPT2,ANGPT2,ANGPT2	8	6420534	ANGPT2
kgp20281985	MCPH1,ANGPT2,ANGPT2,ANGPT2	8	6420570	ANGPT2
rs3739392	MCPH1,ANGPT2,ANGPT2,ANGPT2	8	6420574	ANGPT2
kgp19286978	MMP9	20	44637610	MMP9
kgp12148805	MMP9	20	44638781	MMP9
kgp6976865	MMP9	20	44639511	MMP9
kgp5769392	MMP9	20	44639599	MMP9
rs2274755	MMP9	20	44639692	MMP9
kgp12354347	MMP9	20	44640139	MMP9
rs17576	MMP9	20	44640225	MMP9
kgp19175107	MMP9	20	44640229	MMP9
kgp19358443	MMP9	20	44640391	MMP9
rs2236416	MMP9	20	44640575	MMP9
rs2250889	MMP9	20	44642406	MMP9
rs3918260	MMP9	20	44642532	MMP9
rs2274756	MMP9	20	44643111	MMP9
kgp19283204	MMP9	20	44644905	MMP9
kgp5474569	MMP9	20	44644965	MMP9
rs13925	MMP9	20	44644965	MMP9
rs20544	MMP9	20	44645010	MMP9
kgp2266426	MMP9	20	44645153	MMP9
kgp15118571	PDGFB,PDGFB	22	39620265	PDGFB
kgp15034273	PDGFB,PDGFB	22	39620928	PDGFB
kgp14999229	PDGFB,PDGFB	22	39621081	PDGFB
kgp15057879	PDGFB,PDGFB	22	39621342	PDGFB
rs4990919	PDGFB,PDGFB	22	39622940	PDGFB
kgp12517971	PDGFB,PDGFB	22	39623389	PDGFB
kgp15025873	PDGFB,PDGFB	22	39623558	PDGFB
rs4416326	PDGFB,PDGFB	22	39623725	PDGFB
rs9611117	PDGFB,PDGFB	22	39624105	PDGFB
kgp10124996	PDGFB,PDGFB	22	39626375	PDGFB
kgp12146425	PDGFB,PDGFB	22	39626419	PDGFB
kgp9865762	PDGFB,PDGFB	22	39626572	PDGFB
kgp3387008	PDGFB,PDGFB	22	39626823	PDGFB
rs4821877	PDGFB,PDGFB	22	39629096	PDGFB
rs11704525	PDGFB,PDGFB	22	39629329	PDGFB
rs9622979	PDGFB,PDGFB	22	39629609	PDGFB
rs2247128	PDGFB,PDGFB	22	39630287	PDGFB
kgp15030641	PDGFB,PDGFB	22	39631462	PDGFB
rs879180	PDGFB,PDGFB	22	39631547	PDGFB
rs5757573	PDGFB,PDGFB	22	39633622	PDGFB
rs5750781	PDGFB,PDGFB	22	39634434	PDGFB
kgp7366403	PDGFB,PDGFB	22	39634923	PDGFB
kgp13858818	PECAM1	17	62397786	PECAM1
kgp14058979	PECAM1	17	62398069	PECAM1
rs7213889	PECAM1	17	62398568	PECAM1
kgp4182012	PECAM1	17	62399872	PECAM1
rs1050382	PECAM1	17	62400000	PECAM1
kgp2481863	PECAM1	17	62400087	PECAM1
kgp7009304	PECAM1	17	62400602	PECAM1
rs2278680	PECAM1	17	62400602	PECAM1
kgp13847402	PECAM1	17	62400973	PECAM1
rs2812	PECAM1	17	62401118	PECAM1
kgp9477544	PECAM1	17	62403698	PECAM1
rs1470453	PECAM1	17	62404390	PECAM1
rs9303470	PECAM1	17	62404452	PECAM1
kgp896694	PECAM1	17	62404525	PECAM1
rs1108591	PECAM1	17	62405369	PECAM1
kgp6882625	PECAM1	17	62406518	PECAM1
rs7220554	PECAM1	17	62407007	PECAM1
kgp4150916	PECAM1	17	62407030	PECAM1
kgp22758803	TEK	9	27109973	TEK
kgp10501736	TEK	9	27110382	TEK
kgp6296850	TEK	9	27110480	TEK
kgp10633477	TEK	9	27111293	TEK
rs615375	TEK	9	27112311	TEK
kgp18492165	TEK	9	27114977	TEK
rs10738763	TEK	9	27115768	TEK
kgp361366	TEK	9	27118323	TEK
kgp18399727	TEK	9	27118618	TEK
kgp3771469	TEK	9	27118707	TEK
rs621786	TEK	9	27118807	TEK
kgp18320927	TEK	9	27118960	TEK
kgp9255466	TEK	9	27119375	TEK
kgp5961775	TEK	9	27119888	TEK
kgp5288658	TEK	9	27120194	TEK
rs666812	TEK	9	27120369	TEK
kgp3041806	TEK	9	27121906	TEK
kgp9289311	TEK	9	27123225	TEK
rs603085	TEK	9	27123260	TEK
kgp196229	TEK	9	27123348	TEK
kgp3813318	TEK	9	27124128	TEK
kgp1450279	TEK	9	27124574	TEK
rs4242698	TEK	9	27124745	TEK
kgp314624	TEK	9	27126415	TEK
kgp7506185	TEK	9	27130234	TEK
kgp12070665	TEK	9	27131053	TEK
kgp18461713	TEK	9	27131103	TEK
kgp6969674	TEK	9	27132073	TEK
rs16911047	TEK	9	27133016	TEK
rs7032817	TEK	9	27133385	TEK
rs17694796	TEK	9	27134636	TEK
kgp71023	TEK	9	27134683	TEK
rs10511799	TEK	9	27134868	TEK
kgp3798010	TEK	9	27134973	TEK
kgp9479262	TEK	9	27135336	TEK
kgp2955871	TEK	9	27135713	TEK
rs7042119	TEK	9	27135831	TEK
rs7042267	TEK	9	27135962	TEK
kgp11337659	TEK	9	27136083	TEK
rs669441	TEK	9	27137242	TEK
kgp370694	TEK	9	27137489	TEK
kgp12526031	TEK	9	27138783	TEK
kgp9826289	TEK	9	27140049	TEK
kgp4787478	TEK	9	27140413	TEK
kgp398685	TEK	9	27141293	TEK
kgp6903911	TEK	9	27142888	TEK
rs12001452	TEK	9	27144516	TEK
rs12005388	TEK	9	27144863	TEK
kgp18650219	TEK	9	27145300	TEK
kgp18283712	TEK	9	27145458	TEK
kgp18321825	TEK	9	27147363	TEK
kgp2713769	TEK	9	27148155	TEK
kgp18448686	TEK	9	27148498	TEK
kgp11528508	TEK	9	27149197	TEK
rs4878149	TEK	9	27149669	TEK
kgp18468965	TEK	9	27149795	TEK
rs7034505	TEK	9	27151394	TEK
rs7862217	TEK	9	27151645	TEK
rs7035021	TEK	9	27151706	TEK
kgp10975354	TEK	9	27152034	TEK
kgp18513492	TEK	9	27152278	TEK
rs4601425	TEK	9	27152292	TEK
rs664461	TEK	9	27152308	TEK
kgp2292937	TEK	9	27152339	TEK
kgp691649	TEK	9	27152422	TEK
rs600728	TEK	9	27153866	TEK
rs507441	TEK	9	27153874	TEK
kgp1222246	TEK	9	27154092	TEK
kgp9470693	TEK	9	27154419	TEK
kgp5538765	TEK	9	27155789	TEK
kgp7766643	TEK	9	27156574	TEK
kgp11491077	TEK	9	27157144	TEK
kgp18602011	TEK	9	27157255	TEK
kgp18245096	TEK	9	27158010	TEK
kgp10894559	TEK	9	27161420	TEK
kgp8216817	TEK	9	27161517	TEK
rs1413825	TEK	9	27161811	TEK
kgp4232667	TEK	9	27161936	TEK
rs506685	TEK	9	27163395	TEK
kgp2106885	TEK	9	27163857	TEK
rs7036743	TEK	9	27164220	TEK
kgp7694830	TEK	9	27164597	TEK
rs1107774	TEK	9	27164846	TEK
rs671804	TEK	9	27165030	TEK
kgp11527001	TEK	9	27165754	TEK
kgp18263393	TEK	9	27165952	TEK
rs10967750	TEK	9	27166159	TEK
kgp18288740	TEK	9	27167878	TEK
kgp8828393	TEK	9	27168425	TEK
kgp18647972	TEK	9	27168571	TEK
kgp8271876	TEK	9	27168704	TEK
kgp18386649	TEK	9	27169116	TEK
rs3818283	TEK	9	27169124	TEK
kgp5780036	TEK	9	27169190	TEK
kgp563224	TEK	9	27169704	TEK
rs565586	TEK	9	27170934	TEK
rs7871318	TEK	9	27171311	TEK
rs10812529	TEK	9	27171373	TEK
kgp18379073	TEK	9	27172446	TEK
kgp18487363	TEK	9	27172576	TEK
kgp18675439	TEK	9	27172735	TEK
rs3739542	TEK	9	27172838	TEK
rs3824410	TEK	9	27173062	TEK
kgp52394	TEK	9	27173082	TEK
rs666478	TEK	9	27173180	TEK
kgp2528553	TEK	9	27173429	TEK
rs12554799	TEK	9	27173704	TEK
kgp2288251	TEK	9	27173939	TEK
kgp18530919	TEK	9	27174846	TEK
kgp9075789	TEK	9	27176006	TEK
rs2208637	TEK	9	27176554	TEK
rs2224530	TEK	9	27176886	TEK
kgp4392054	TEK	9	27177372	TEK
kgp2346449	TEK	9	27178214	TEK
kgp6392553	TEK	9	27178697	TEK
rs7047856	TEK	9	27179075	TEK
rs541615	TEK	9	27179530	TEK
kgp18371467	TEK	9	27179681	TEK
kgp6732846	TEK	9	27179834	TEK
kgp10318378	TEK	9	27180534	TEK
kgp4866617	TEK	9	27181761	TEK
rs669102	TEK	9	27182802	TEK
rs10967760	TEK	9	27182825	TEK
kgp9061157	TEK	9	27182887	TEK
kgp4077963	TEK	9	27182985	TEK
kgp12470256	TEK	9	27183463	TEK
kgp18465553	TEK	9	27183598	TEK
rs16911136	TEK	9	27184714	TEK
kgp5258173	TEK	9	27184755	TEK
kgp4558125	TEK	9	27185101	TEK
kgp1823932	TEK	9	27185251	TEK
rs17834811	TEK	9	27185762	TEK
kgp18671383	TEK	9	27186242	TEK
kgp6766232	TEK	9	27187216	TEK
rs581724	TEK	9	27187422	TEK
kgp2475885	TEK	9	27187450	TEK
kgp4601022	TEK	9	27188026	TEK
kgp18526356	TEK	9	27188468	TEK
rs2152066	TEK	9	27188862	TEK
kgp4531647	TEK	9	27189869	TEK
kgp18378433	TEK	9	27190492	TEK
rs1334811	TEK	9	27190655	TEK
rs481294	TEK	9	27190890	TEK
kgp2054166	TEK	9	27191568	TEK
kgp3431808	TEK	9	27191796	TEK
rs2224529	TEK	9	27192036	TEK
kgp3462055	TEK	9	27193311	TEK
rs4879250	TEK	9	27193503	TEK
rs491892	TEK	9	27193541	TEK
kgp11044362	TEK	9	27193588	TEK
rs578327	TEK	9	27193847	TEK
kgp10747553	TEK	9	27194389	TEK
kgp5012012	TEK	9	27195053	TEK
rs3780315	TEK	9	27196290	TEK
kgp5913021	TEK	9	27196494	TEK
rs10812532	TEK	9	27197282	TEK
kgp4663125	TEK	9	27197368	TEK
kgp18404779	TEK	9	27197557	TEK
rs7027984	TEK	9	27199373	TEK
kgp10634038	TEK	9	27199521	TEK
rs4242670	TEK	9	27200738	TEK
kgp18276020	TEK	9	27201330	TEK
kgp3273033	TEK	9	27201691	TEK
rs692946	TEK	9	27201830	TEK
rs1413829	TEK	9	27201968	TEK
rs7876024	TEK	9	27202663	TEK
rs639225	TEK	9	27202870	TEK
kgp12038402	TEK	9	27203002	TEK
kgp18305367	TEK	9	27203078	TEK
rs638203	TEK	9	27203134	TEK
rs2756900	TEK	9	27203625	TEK
kgp2011983	TEK	9	27203696	TEK
kgp4110765	TEK	9	27203764	TEK
kgp12343687	TEK	9	27204175	TEK
rs542913	TEK	9	27205021	TEK
kgp18631173	TEK	9	27205439	TEK
kgp11136805	TEK	9	27205551	TEK
rs510101	TEK	9	27206307	TEK
kgp2651128	TEK	9	27206349	TEK
kgp8740153	TEK	9	27206825	TEK
rs641848	TEK	9	27208857	TEK
kgp8138832	TEK	9	27209422	TEK
kgp1992185	TEK	9	27210756	TEK
kgp10384845	TEK	9	27212005	TEK
rs10757641	TEK	9	27212360	TEK
rs3737188	TEK	9	27213580	TEK
rs3737187	TEK	9	27213772	TEK
kgp18528102	TEK	9	27213849	TEK
kgp5222983	TEK	9	27213896	TEK
kgp6558509	TEK	9	27214150	TEK
kgp18624395	TEK	9	27214190	TEK
kgp5162361	TEK	9	27214371	TEK
rs534129	TEK	9	27214719	TEK
kgp3874749	TEK	9	27214887	TEK
rs536078	TEK	9	27214972	TEK
kgp9067365	TEK	9	27214989	TEK
kgp8990121	TEK	9	27215039	TEK
kgp18395409	TEK	9	27215536	TEK
kgp7680052	TEK	9	27215690	TEK
kgp11059769	TEK	9	27215792	TEK
kgp3024207	TEK	9	27215882	TEK
kgp18430748	TEK	9	27216098	TEK
kgp10236534	TEK	9	27216870	TEK
kgp3840572	TEK	9	27217383	TEK
kgp18360463	TEK	9	27217407	TEK
kgp8120784	TEK	9	27217518	TEK
rs2756901	TEK	9	27218053	TEK
rs3736819	TEK	9	27219058	TEK
kgp601144	TEK	9	27219600	TEK
rs2273719	TEK	9	27220066	TEK
kgp18526185	TEK	9	27220094	TEK
rs2273718	TEK	9	27220094	TEK
rs7024846	TEK	9	27226947	TEK
rs2273717	TEK	9	27228022	TEK
kgp550808	TEK	9	27228058	TEK
rs10812540	TEK	9	27228564	TEK
rs1555454	TEK	9	27228754	TEK
rs2273715	TEK	9	27229141	TEK
kgp8161909	TEK	9	27229282	TEK
rs857	TEK	9	27229786	TEK
rs9987817	TEK	9	27230152	TEK
rs25648	VEGFA,VEGFA,VEGFA,VEGFA,VEGFA,VEGFA,VEGFA,VEGFA,VEGFA,VEGFA,VEGFA,VEGFA,VEGFA,VEGFA,VEGFA,VEGFA,VEGFA,VEGFA	6	43738977	VEGFA
kgp10944836	VEGFA,VEGFA,VEGFA,VEGFA,VEGFA,VEGFA,VEGFA,VEGFA,VEGFA,VEGFA,VEGFA,VEGFA,VEGFA,VEGFA,VEGFA,VEGFA,VEGFA,VEGFA	6	43739446	VEGFA
kgp2656646	VEGFA,VEGFA,VEGFA,VEGFA,VEGFA,VEGFA,VEGFA,VEGFA,VEGFA,VEGFA,VEGFA,VEGFA,VEGFA,VEGFA,VEGFA,VEGFA,VEGFA,VEGFA	6	43739989	VEGFA
kgp17366122	VEGFA,VEGFA,VEGFA,VEGFA,VEGFA,VEGFA,VEGFA,VEGFA,VEGFA,VEGFA,VEGFA,VEGFA,VEGFA,VEGFA,VEGFA,VEGFA,VEGFA,VEGFA	6	43740020	VEGFA
kgp5403433	VEGFA,VEGFA,VEGFA,VEGFA,VEGFA,VEGFA,VEGFA,VEGFA,VEGFA,VEGFA,VEGFA,VEGFA,VEGFA,VEGFA,VEGFA,VEGFA,VEGFA,VEGFA	6	43740094	VEGFA
kgp8742852	VEGFA,VEGFA,VEGFA,VEGFA,VEGFA,VEGFA,VEGFA,VEGFA,VEGFA,VEGFA,VEGFA,VEGFA,VEGFA,VEGFA,VEGFA,VEGFA,VEGFA,VEGFA	6	43740840	VEGFA
kgp1703544	VEGFA,VEGFA,VEGFA,VEGFA,VEGFA,VEGFA,VEGFA,VEGFA,VEGFA,VEGFA,VEGFA,VEGFA,VEGFA,VEGFA,VEGFA,VEGFA,VEGFA,VEGFA	6	43741451	VEGFA
rs833068	VEGFA,VEGFA,VEGFA,VEGFA,VEGFA,VEGFA,VEGFA,VEGFA,VEGFA,VEGFA,VEGFA,VEGFA,VEGFA,VEGFA,VEGFA,VEGFA,VEGFA,VEGFA	6	43742527	VEGFA
rs833069	VEGFA,VEGFA,VEGFA,VEGFA,VEGFA,VEGFA,VEGFA,VEGFA,VEGFA,VEGFA,VEGFA,VEGFA,VEGFA,VEGFA,VEGFA,VEGFA,VEGFA,VEGFA	6	43742579	VEGFA
rs833070	VEGFA,VEGFA,VEGFA,VEGFA,VEGFA,VEGFA,VEGFA,VEGFA,VEGFA,VEGFA,VEGFA,VEGFA,VEGFA,VEGFA,VEGFA,VEGFA,VEGFA,VEGFA	6	43742626	VEGFA
kgp17195848	VEGFA,VEGFA,VEGFA,VEGFA,VEGFA,VEGFA,VEGFA,VEGFA,VEGFA,VEGFA,VEGFA,VEGFA,VEGFA,VEGFA,VEGFA,VEGFA,VEGFA,VEGFA	6	43743303	VEGFA
rs3024994	VEGFA,VEGFA,VEGFA,VEGFA,VEGFA,VEGFA,VEGFA,VEGFA,VEGFA,VEGFA,VEGFA,VEGFA,VEGFA,VEGFA,VEGFA,VEGFA,VEGFA,VEGFA	6	43743507	VEGFA
rs2146323	VEGFA,VEGFA,VEGFA,VEGFA,VEGFA,VEGFA,VEGFA,VEGFA,VEGFA,VEGFA,VEGFA,VEGFA,VEGFA,VEGFA,VEGFA,VEGFA,VEGFA,VEGFA	6	43745095	VEGFA
kgp17323734	VEGFA,VEGFA,VEGFA,VEGFA,VEGFA,VEGFA,VEGFA,VEGFA,VEGFA,VEGFA,VEGFA,VEGFA,VEGFA,VEGFA,VEGFA,VEGFA,VEGFA,VEGFA	6	43746329	VEGFA
kgp7044318	VEGFA,VEGFA,VEGFA,VEGFA,VEGFA,VEGFA,VEGFA,VEGFA,VEGFA,VEGFA,VEGFA,VEGFA,VEGFA,VEGFA,VEGFA,VEGFA,VEGFA,VEGFA	6	43746410	VEGFA
kgp11861784	VEGFA,VEGFA,VEGFA,VEGFA,VEGFA,VEGFA,VEGFA,VEGFA,VEGFA,VEGFA,VEGFA,VEGFA,VEGFA,VEGFA,VEGFA,VEGFA,VEGFA,VEGFA	6	43746949	VEGFA
kgp10500630	VEGFA,VEGFA,VEGFA,VEGFA,VEGFA,VEGFA,VEGFA,VEGFA,VEGFA,VEGFA,VEGFA,VEGFA,VEGFA,VEGFA,VEGFA,VEGFA,VEGFA,VEGFA	6	43747248	VEGFA
kgp9815473	VEGFA,VEGFA,VEGFA,VEGFA,VEGFA,VEGFA,VEGFA,VEGFA,VEGFA,VEGFA,VEGFA,VEGFA,VEGFA,VEGFA,VEGFA,VEGFA,VEGFA,VEGFA	6	43747371	VEGFA
rs3025010	VEGFA,VEGFA,VEGFA,VEGFA,VEGFA,VEGFA,VEGFA,VEGFA,VEGFA,VEGFA,VEGFA,VEGFA,VEGFA,VEGFA,VEGFA,VEGFA,VEGFA,VEGFA	6	43747577	VEGFA
kgp5518709	VEGFA,VEGFA,VEGFA,VEGFA,VEGFA,VEGFA,VEGFA,VEGFA,VEGFA,VEGFA,VEGFA,VEGFA,VEGFA,VEGFA,VEGFA,VEGFA,VEGFA,VEGFA	6	43747962	VEGFA
rs3025051	VEGFA,VEGFA,VEGFA,VEGFA,VEGFA,VEGFA,VEGFA,VEGFA,VEGFA,VEGFA,VEGFA,VEGFA,VEGFA,VEGFA,VEGFA,VEGFA,VEGFA,VEGFA	6	43748439	VEGFA
kgp6673901	VEGFA,VEGFA,VEGFA,VEGFA,VEGFA,VEGFA,VEGFA,VEGFA,VEGFA,VEGFA,VEGFA,VEGFA,VEGFA,VEGFA,VEGFA,VEGFA,VEGFA,VEGFA	6	43749110	VEGFA
kgp4263423	VEGFA,VEGFA,VEGFA,VEGFA,VEGFA,VEGFA,VEGFA,VEGFA,VEGFA,VEGFA,VEGFA,VEGFA,VEGFA,VEGFA,VEGFA,VEGFA,VEGFA,VEGFA	6	43749163	VEGFA
kgp4341913	VEGFA,VEGFA,VEGFA,VEGFA,VEGFA,VEGFA,VEGFA,VEGFA,VEGFA,VEGFA,VEGFA,VEGFA,VEGFA,VEGFA,VEGFA,VEGFA,VEGFA,VEGFA	6	43749230	VEGFA
kgp9319879	VEGFA,VEGFA,VEGFA,VEGFA,VEGFA,VEGFA,VEGFA,VEGFA,VEGFA,VEGFA,VEGFA,VEGFA,VEGFA,VEGFA,VEGFA,VEGFA,VEGFA,VEGFA	6	43751037	VEGFA
kgp8432034	VEGFA,VEGFA,VEGFA,VEGFA,VEGFA,VEGFA,VEGFA,VEGFA,VEGFA,VEGFA,VEGFA,VEGFA,VEGFA,VEGFA,VEGFA,VEGFA,VEGFA,VEGFA	6	43751075	VEGFA
rs3025035	VEGFA,VEGFA,VEGFA,VEGFA,VEGFA,VEGFA,VEGFA,VEGFA,VEGFA,VEGFA,VEGFA,VEGFA,VEGFA,VEGFA,VEGFA,VEGFA,VEGFA,VEGFA	6	43751359	VEGFA
kgp8460038	VEGFA,VEGFA,VEGFA,VEGFA,VEGFA,VEGFA,VEGFA,VEGFA,VEGFA,VEGFA,VEGFA,VEGFA,VEGFA,VEGFA,VEGFA,VEGFA,VEGFA,VEGFA	6	43751669	VEGFA
kgp6354302	VEGFA,VEGFA,VEGFA,VEGFA,VEGFA,VEGFA,VEGFA,VEGFA,VEGFA,VEGFA,VEGFA,VEGFA,VEGFA,VEGFA,VEGFA,VEGFA,VEGFA,VEGFA	6	43752536	VEGFA
rs3025039	VEGFA,VEGFA,VEGFA,VEGFA,VEGFA,VEGFA,VEGFA,VEGFA,VEGFA,VEGFA,VEGFA,VEGFA,VEGFA,VEGFA,VEGFA,VEGFA,VEGFA,VEGFA	6	43752536	VEGFA
kgp128160	VEGFA,VEGFA,VEGFA,VEGFA,VEGFA,VEGFA,VEGFA,VEGFA,VEGFA,VEGFA,VEGFA,VEGFA,VEGFA,VEGFA,VEGFA,VEGFA,VEGFA,VEGFA	6	43753051	VEGFA
kgp16994975	VEGFA,VEGFA,VEGFA,VEGFA,VEGFA,VEGFA,VEGFA,VEGFA,VEGFA,VEGFA,VEGFA,VEGFA,VEGFA,VEGFA,VEGFA,VEGFA,VEGFA,VEGFA	6	43753137	VEGFA
rs10434	VEGFA,VEGFA,VEGFA,VEGFA,VEGFA,VEGFA,VEGFA,VEGFA,VEGFA,VEGFA,VEGFA,VEGFA,VEGFA,VEGFA,VEGFA,VEGFA,VEGFA,VEGFA	6	43753212	VEGFA
rs3025053	VEGFA,VEGFA,VEGFA,VEGFA,VEGFA,VEGFA,VEGFA,VEGFA,VEGFA,VEGFA,VEGFA,VEGFA,VEGFA,VEGFA,VEGFA,VEGFA,VEGFA,VEGFA	6	43753325	VEGFA
kgp1918352	VEGFA,VEGFA,VEGFA,VEGFA,VEGFA,VEGFA,VEGFA,VEGFA,VEGFA,VEGFA,VEGFA,VEGFA,VEGFA,VEGFA,VEGFA,VEGFA,VEGFA,VEGFA	6	43753722	VEGFA
kgp17251844	VEGFA,VEGFA,VEGFA,VEGFA,VEGFA,VEGFA,VEGFA,VEGFA,VEGFA,VEGFA,VEGFA,VEGFA,VEGFA,VEGFA,VEGFA,VEGFA,VEGFA,VEGFA	6	43753788	VEGFA
