# Supplementary material for: Germline Genetic Variants in TEK, ANGPT1, ANGPT2, MMP9, FGF2 and VEGFA Are Associated with Pathologic Complete Response to Bevacizumab in Breast Cancer Patients
Source: PLoS One. 2017 Jan 3;12(1):e0168550. doi: 10.1371/journal.pone.0168550 (PMC5207665; doi:10.1371/journal.pone.0168550)
Supplement: S5 File — DOX Ten-gene Sample Genotypes. This Excel file contains the genotype information for the 29 subjects in the Doxorubicin cohort. The genotype information consists of the alleles determined for every SNP inside the 10 target genes that were included on Illumina’s HumanOmni5-4 BeadChip. (XLSX) [file pone.0168550.s005.xlsx]

## Sheet: DOX Ten-gene Sample Genotypes
cohort	chr	position	Gene0	SNP_ID	Sample_ID	Allele1_Top	Allele2_Top	genotype_Top
Doxorubicin	6	43738350	VEGFA	GA005834	03_1	G	G	GG
Doxorubicin	9	27197598	TEK	GA007400	03_1	C	C	CC
Doxorubicin	17	62400904	PECAM1	GA014726	03_1	C	C	CC
Doxorubicin	20	44645010	MMP9	GA017205	03_1	A	G	AG
Doxorubicin	6	43746274	VEGFA	GA023950	03_1	G	G	GG
Doxorubicin	17	62398530	PECAM1	GA032860	03_1	G	G	GG
Doxorubicin	17	62401206	PECAM1	GA032868	03_1	C	C	CC
Doxorubicin	4	123815363	FGF2	kgp10040738	03_1	A	G	AG
Doxorubicin	4	123818633	FGF2	kgp10045653	03_1	A	A	AA
Doxorubicin	4	123803912	FGF2	kgp10052664	03_1	G	G	GG
Doxorubicin	4	123771995	FGF2	kgp10083837	03_1	G	G	GG
Doxorubicin	8	108332617	ANGPT1	kgp10110512	03_1	A	A	AA
Doxorubicin	22	39626375	PDGFB	kgp10124996	03_1	C	C	CC
Doxorubicin	9	27115121	TEK	kgp10149526	03_1	G	G	GG
Doxorubicin	8	6390827	ANGPT2	kgp10200486	03_1	A	A	AA
Doxorubicin	4	55970083	KDR	kgp10216955	03_1	C	C	CC
Doxorubicin	8	6368314	ANGPT2	kgp10236515	03_1	A	A	AA
Doxorubicin	9	27216870	TEK	kgp10236534	03_1	A	A	AA
Doxorubicin	8	6414044	ANGPT2	kgp10252549	03_1	G	G	GG
Doxorubicin	8	108378833	ANGPT1	kgp10283221	03_1	A	G	AG
Doxorubicin	8	6395361	ANGPT2	kgp10290789	03_1	A	A	AA
Doxorubicin	8	108393050	ANGPT1	kgp10292	03_1	A	A	AA
Doxorubicin	8	6410379	ANGPT2	kgp10313412	03_1	A	G	AG
Doxorubicin	4	123759856	FGF2	kgp10317375	03_1	A	A	AA
Doxorubicin	9	27180534	TEK	kgp10318378	03_1	G	G	GG
Doxorubicin	8	108320079	ANGPT1	kgp10320586	03_1	G	G	GG
Doxorubicin	8	6362375	ANGPT2	kgp10336435	03_1	A	A	AA
Doxorubicin	4	123760689	FGF2	kgp10337441	03_1	G	G	GG
Doxorubicin	8	108401511	ANGPT1	kgp10344051	03_1	G	G	GG
Doxorubicin	8	108434558	ANGPT1	kgp10349998	03_1	A	A	AA
Doxorubicin	8	6393965	ANGPT2	kgp10372743	03_1	A	G	AG
Doxorubicin	9	27212005	TEK	kgp10384845	03_1	G	G	GG
Doxorubicin	2	113532083	IL1A	kgp10419891	03_1	A	A	AA
Doxorubicin	4	55980456	KDR	kgp10448138	03_1	G	G	GG
Doxorubicin	4	55976942	KDR	kgp10459419	03_1	G	G	GG
Doxorubicin	8	6386743	ANGPT2	kgp1047531	03_1	G	G	GG
Doxorubicin	4	123752593	FGF2	kgp10481773	03_1	A	A	AA
Doxorubicin	4	55983260	KDR	kgp10486165	03_1	C	C	CC
Doxorubicin	8	108456167	ANGPT1	kgp10491832	03_1	G	G	GG
Doxorubicin	6	43747248	VEGFA	kgp10500630	03_1	G	G	GG
Doxorubicin	9	27110382	TEK	kgp10501736	03_1	A	A	AA
Doxorubicin	4	123818140	FGF2	kgp10516114	03_1	A	A	AA
Doxorubicin	8	108392597	ANGPT1	kgp10530507	03_1	C	C	CC
Doxorubicin	22	39639225	PDGFB	kgp10540008	03_1	A	A	AA
Doxorubicin	8	6386110	ANGPT2	kgp10547763	03_1	G	G	GG
Doxorubicin	8	108360529	ANGPT1	kgp10577570	03_1	A	A	AA
Doxorubicin	4	55952299	KDR	kgp1060670	03_1	A	A	AA
Doxorubicin	17	62396845	PECAM1	kgp10615455	03_1	G	G	GG
Doxorubicin	9	27111293	TEK	kgp10633477	03_1	A	A	AA
Doxorubicin	9	27199521	TEK	kgp10634038	03_1	G	G	GG
Doxorubicin	8	6359559	ANGPT2	kgp10644659	03_1	T	T	TT
Doxorubicin	8	108285002	ANGPT1	kgp10703397	03_1	A	A	AA
Doxorubicin	4	123787692	FGF2	kgp10705731	03_1	C	C	CC
Doxorubicin	4	123813009	FGF2	kgp1070591	03_1	A	G	AG
Doxorubicin	8	6361187	ANGPT2	kgp10729489	03_1	G	G	GG
Doxorubicin	9	27194389	TEK	kgp10747553	03_1	A	G	AG
Doxorubicin	4	55977759	KDR	kgp10767898	03_1	T	T	TT
Doxorubicin	2	113538194	IL1A	kgp10794560	03_1	A	A	AA
Doxorubicin	8	6396905	ANGPT2	kgp10819135	03_1	A	A	AA
Doxorubicin	9	27150309	TEK	kgp10820495	03_1	A	A	AA
Doxorubicin	8	108445388	ANGPT1	kgp10856757	03_1	A	G	AG
Doxorubicin	4	55977961	KDR	kgp10880629	03_1	G	G	GG
Doxorubicin	9	27161420	TEK	kgp10894559	03_1	A	A	AA
Doxorubicin	6	43739446	VEGFA	kgp10944836	03_1	A	A	AA
Doxorubicin	9	27152034	TEK	kgp10975354	03_1	C	C	CC
Doxorubicin	9	27214846	TEK	kgp10993398	03_1	A	A	AA
Doxorubicin	4	55986238	KDR	kgp11008629	03_1	A	A	AA
Doxorubicin	8	108416308	ANGPT1	kgp110099	03_1	A	G	AG
Doxorubicin	8	108377093	ANGPT1	kgp11020291	03_1	A	A	AA
Doxorubicin	9	27129497	TEK	kgp11020403	03_1	A	A	AA
Doxorubicin	8	108279046	ANGPT1	kgp11035053	03_1	G	G	GG
Doxorubicin	8	108354079	ANGPT1	kgp11039576	03_1	G	G	GG
Doxorubicin	9	27193588	TEK	kgp11044362	03_1	A	G	AG
Doxorubicin	8	6415793	ANGPT2	kgp11045990	03_1	A	A	AA
Doxorubicin	4	55990353	KDR	kgp11055967	03_1	A	A	AA
Doxorubicin	9	27215792	TEK	kgp11059769	03_1	A	A	AA
Doxorubicin	9	27205551	TEK	kgp11136805	03_1	A	A	AA
Doxorubicin	22	39633479	PDGFB	kgp11153522	03_1	G	G	GG
Doxorubicin	8	108439029	ANGPT1	kgp11182835	03_1	A	G	AG
Doxorubicin	8	108355296	ANGPT1	kgp11245951	03_1	A	G	AG
Doxorubicin	4	55989361	KDR	kgp11268728	03_1	G	G	GG
Doxorubicin	8	6412625	ANGPT2	kgp11299050	03_1	G	G	GG
Doxorubicin	2	113538195	IL1A	kgp11313314	03_1	A	A	AA
Doxorubicin	8	6357986	ANGPT2	kgp1131766	03_1	A	A	AA
Doxorubicin	9	27136083	TEK	kgp11337659	03_1	T	T	TT
Doxorubicin	9	27201074	TEK	kgp11346423	03_1	G	G	GG
Doxorubicin	8	108446855	ANGPT1	kgp11381018	03_1	G	G	GG
Doxorubicin	4	123788375	FGF2	kgp11408518	03_1	A	A	AA
Doxorubicin	8	108365345	ANGPT1	kgp11416184	03_1	A	A	AA
Doxorubicin	8	108293655	ANGPT1	kgp1141697	03_1	G	G	GG
Doxorubicin	8	6366796	ANGPT2	kgp11441901	03_1	G	G	GG
Doxorubicin	8	108347806	ANGPT1	kgp11454314	03_1	A	A	AA
Doxorubicin	8	108291877	ANGPT1	kgp11457161	03_1	A	T	AT
Doxorubicin	2	113533845	IL1A	kgp11469138	03_1	A	A	AA
Doxorubicin	9	27157144	TEK	kgp11491077	03_1	A	G	AG
Doxorubicin	9	27186857	TEK	kgp11501343	03_1	G	G	GG
Doxorubicin	4	55946081	KDR	kgp11516920	03_1	G	G	GG
Doxorubicin	8	108465361	ANGPT1	kgp11525329	03_1	G	G	GG
Doxorubicin	9	27165754	TEK	kgp11527001	03_1	A	G	AG
Doxorubicin	9	27149197	TEK	kgp11528508	03_1	G	G	GG
Doxorubicin	8	6401553	ANGPT2	kgp11530019	03_1	A	A	AA
Doxorubicin	22	39632931	PDGFB	kgp11533722	03_1	G	G	GG
Doxorubicin	8	108451958	ANGPT1	kgp11541719	03_1	G	G	GG
Doxorubicin	4	123781418	FGF2	kgp11559855	03_1	A	A	AA
Doxorubicin	20	44643789	MMP9	kgp11560023	03_1	G	G	GG
Doxorubicin	9	27213619	TEK	kgp11582031	03_1	A	A	AA
Doxorubicin	4	123783194	FGF2	kgp11583985	03_1	A	G	AG
Doxorubicin	8	6372172	ANGPT2	kgp11589350	03_1	A	A	AA
Doxorubicin	9	27193385	TEK	kgp11624773	03_1	C	G	CG
Doxorubicin	8	108269427	ANGPT1	kgp11625996	03_1	G	G	GG
Doxorubicin	4	123777869	FGF2	kgp11640693	03_1	A	A	AA
Doxorubicin	4	123775594	FGF2	kgp11683297	03_1	A	A	AA
Doxorubicin	8	108504980	ANGPT1	kgp11707347	03_1	T	T	TT
Doxorubicin	4	55950161	KDR	kgp1176080	03_1	G	G	GG
Doxorubicin	6	43746169	VEGFA	kgp11786403	03_1	G	G	GG
Doxorubicin	8	6359024	ANGPT2	kgp1184382	03_1	G	G	GG
Doxorubicin	9	27120630	TEK	kgp11845085	03_1	G	G	GG
Doxorubicin	6	43746949	VEGFA	kgp11861784	03_1	A	G	AG
Doxorubicin	8	108318572	ANGPT1	kgp11893136	03_1	A	A	AA
Doxorubicin	8	108471897	ANGPT1	kgp1191641	03_1	A	A	AA
Doxorubicin	4	55977866	KDR	kgp11919005	03_1	T	T	TT
Doxorubicin	4	123768263	FGF2	kgp11922948	03_1	A	A	AA
Doxorubicin	20	44637624	MMP9	kgp11941522	03_1	G	G	GG
Doxorubicin	8	6398597	ANGPT2	kgp11960257	03_1	G	G	GG
Doxorubicin	8	108500879	ANGPT1	kgp12000813	03_1	C	C	CC
Doxorubicin	4	123752619	FGF2	kgp12007964	03_1	A	A	AA
Doxorubicin	8	108411036	ANGPT1	kgp12014874	03_1	G	G	GG
Doxorubicin	9	27117744	TEK	kgp12015829	03_1	G	G	GG
Doxorubicin	8	6404314	ANGPT2	kgp12037262	03_1	G	G	GG
Doxorubicin	9	27203002	TEK	kgp12038402	03_1	G	G	GG
Doxorubicin	4	123774956	FGF2	kgp12047009	03_1	C	C	CC
Doxorubicin	8	108309456	ANGPT1	kgp1206021	03_1	A	G	AG
Doxorubicin	9	27131053	TEK	kgp12070665	03_1	A	G	AG
Doxorubicin	8	108275857	ANGPT1	kgp12088283	03_1	A	G	AG
Doxorubicin	8	108321472	ANGPT1	kgp12095850	03_1	G	G	GG
Doxorubicin	4	123797428	FGF2	kgp12098406	03_1	A	C	AC
Doxorubicin	8	108414308	ANGPT1	kgp12103779	03_1	A	A	AA
Doxorubicin	22	39626419	PDGFB	kgp12146425	03_1	G	G	GG
Doxorubicin	20	44638781	MMP9	kgp12148805	03_1	A	G	AG
Doxorubicin	8	108364749	ANGPT1	kgp1215236	03_1	G	G	GG
Doxorubicin	8	108464915	ANGPT1	kgp12155373	03_1	G	G	GG
Doxorubicin	4	55966759	KDR	kgp12164233	03_1	G	G	GG
Doxorubicin	4	55952181	KDR	kgp12164709	03_1	A	A	AA
Doxorubicin	4	55975719	KDR	kgp12198190	03_1	G	G	GG
Doxorubicin	9	27197486	TEK	kgp1220304	03_1	C	C	CC
Doxorubicin	9	27154092	TEK	kgp1222246	03_1	A	G	AG
Doxorubicin	8	108472489	ANGPT1	kgp12231477	03_1	G	G	GG
Doxorubicin	8	108457299	ANGPT1	kgp12233205	03_1	C	C	CC
Doxorubicin	9	27110507	TEK	kgp12248271	03_1	G	G	GG
Doxorubicin	9	27154431	TEK	kgp1226070	03_1	G	G	GG
Doxorubicin	4	123762030	FGF2	kgp12281834	03_1	A	A	AA
Doxorubicin	9	27111684	TEK	kgp12281897	03_1	A	A	AA
Doxorubicin	9	27142894	TEK	kgp12283245	03_1	A	A	AA
Doxorubicin	8	108283323	ANGPT1	kgp12285070	03_1	G	G	GG
Doxorubicin	8	108467689	ANGPT1	kgp12324717	03_1	G	G	GG
Doxorubicin	8	6363691	ANGPT2	kgp12337690	03_1	G	G	GG
Doxorubicin	9	27204175	TEK	kgp12343687	03_1	G	G	GG
Doxorubicin	20	44640139	MMP9	kgp12354347	03_1	G	G	GG
Doxorubicin	8	108478183	ANGPT1	kgp1236859	03_1	A	A	AA
Doxorubicin	4	123804642	FGF2	kgp12380664	03_1	A	A	AA
Doxorubicin	9	27193473	TEK	kgp12427376	03_1	A	A	AA
Doxorubicin	9	27183463	TEK	kgp12470256	03_1	C	C	CC
Doxorubicin	8	108358774	ANGPT1	kgp12506956	03_1	G	G	GG
Doxorubicin	9	27138783	TEK	kgp12526031	03_1	A	G	AG
Doxorubicin	17	62405976	PECAM1	kgp12531061	03_1	A	A	AA
Doxorubicin	6	43741201	VEGFA	kgp12537115	03_1	G	G	GG
Doxorubicin	9	27224516	TEK	kgp12562509	03_1	G	G	GG
Doxorubicin	6	43753051	VEGFA	kgp128160	03_1	A	G	AG
Doxorubicin	9	27119499	TEK	kgp130246	03_1	A	A	AA
Doxorubicin	22	39626542	PDGFB	kgp130252	03_1	G	G	GG
Doxorubicin	8	108355461	ANGPT1	kgp1315735	03_1	G	G	GG
Doxorubicin	8	108446203	ANGPT1	kgp1372872	03_1	G	G	GG
Doxorubicin	17	62400973	PECAM1	kgp13847402	03_1	A	A	AA
Doxorubicin	17	62397786	PECAM1	kgp13858818	03_1	C	C	CC
Doxorubicin	17	62400355	PECAM1	kgp13860154	03_1	C	C	CC
Doxorubicin	17	62401606	PECAM1	kgp13890032	03_1	G	G	GG
Doxorubicin	8	108412793	ANGPT1	kgp1404037	03_1	A	A	AA
Doxorubicin	17	62398069	PECAM1	kgp14058979	03_1	A	A	AA
Doxorubicin	17	62400915	PECAM1	kgp14066706	03_1	G	G	GG
Doxorubicin	2	113539224	IL1A	kgp14211703	03_1	G	G	GG
Doxorubicin	2	113539500	IL1A	kgp14261256	03_1	A	A	AA
Doxorubicin	9	27137253	TEK	kgp1440248	03_1	A	C	AC
Doxorubicin	2	113531514	IL1A	kgp14427918	03_1	G	G	GG
Doxorubicin	2	113542718	IL1A	kgp14441102	03_1	G	G	GG
Doxorubicin	9	27124574	TEK	kgp1450279	03_1	G	G	GG
Doxorubicin	8	6400448	ANGPT2	kgp1453469	03_1	C	C	CC
Doxorubicin	4	123780587	FGF2	kgp1459384	03_1	G	G	GG
Doxorubicin	2	113536956	IL1A	kgp14640696	03_1	G	G	GG
Doxorubicin	2	113531955	IL1A	kgp14722386	03_1	G	G	GG
Doxorubicin	2	113542969	IL1A	kgp14869059	03_1	C	C	CC
Doxorubicin	2	113537151	IL1A	kgp14870523	03_1	G	G	GG
Doxorubicin	2	113539972	IL1A	kgp1494113	03_1	G	G	GG
Doxorubicin	4	123759991	FGF2	kgp1496767	03_1	G	G	GG
Doxorubicin	2	113536440	IL1A	kgp14985204	03_1	A	A	AA
Doxorubicin	22	39625726	PDGFB	kgp14987033	03_1	A	G	AG
Doxorubicin	22	39621081	PDGFB	kgp14999229	03_1	A	A	AA
Doxorubicin	22	39621073	PDGFB	kgp15016476	03_1	G	G	GG
Doxorubicin	22	39623558	PDGFB	kgp15025873	03_1	A	A	AA
Doxorubicin	22	39629418	PDGFB	kgp15028423	03_1	A	A	AA
Doxorubicin	22	39631462	PDGFB	kgp15030641	03_1	G	G	GG
Doxorubicin	22	39620928	PDGFB	kgp15034273	03_1	A	A	AA
Doxorubicin	22	39620628	PDGFB	kgp15035539	03_1	A	A	AA
Doxorubicin	22	39631747	PDGFB	kgp15043680	03_1	C	C	CC
Doxorubicin	22	39621342	PDGFB	kgp15057879	03_1	A	A	AA
Doxorubicin	22	39621797	PDGFB	kgp15066179	03_1	C	C	CC
Doxorubicin	22	39620980	PDGFB	kgp15096362	03_1	G	G	GG
Doxorubicin	22	39623888	PDGFB	kgp15115979	03_1	A	G	AG
Doxorubicin	22	39620265	PDGFB	kgp15118571	03_1	A	A	AA
Doxorubicin	8	108328377	ANGPT1	kgp1514685	03_1	A	A	AA
Doxorubicin	8	108280746	ANGPT1	kgp1590452	03_1	A	A	AA
Doxorubicin	4	123789238	FGF2	kgp1593075	03_1	A	G	AG
Doxorubicin	4	123794752	FGF2	kgp1600184	03_1	A	G	AG
Doxorubicin	4	55978160	KDR	kgp1609961	03_1	A	A	AA
Doxorubicin	8	6374353	ANGPT2	kgp1632148	03_1	A	A	AA
Doxorubicin	4	55987714	KDR	kgp1634375	03_1	A	A	AA
Doxorubicin	22	39622096	PDGFB	kgp1675472	03_1	G	G	GG
Doxorubicin	22	39627077	PDGFB	kgp1692120	03_1	A	A	AA
Doxorubicin	8	6395024	ANGPT2	kgp1692239	03_1	G	G	GG
Doxorubicin	6	43753137	VEGFA	kgp16994975	03_1	A	A	AA
Doxorubicin	9	27182602	TEK	kgp1706671	03_1	G	G	GG
Doxorubicin	4	123774110	FGF2	kgp1710944	03_1	A	A	AA
Doxorubicin	6	43753276	VEGFA	kgp17145380	03_1	A	A	AA
Doxorubicin	6	43753895	VEGFA	kgp17193783	03_1	A	A	AA
Doxorubicin	6	43743303	VEGFA	kgp17195848	03_1	A	A	AA
Doxorubicin	6	43753788	VEGFA	kgp17251844	03_1	G	G	GG
Doxorubicin	4	55976168	KDR	kgp1728715	03_1	A	A	AA
Doxorubicin	6	43746329	VEGFA	kgp17323734	03_1	G	G	GG
Doxorubicin	6	43740020	VEGFA	kgp17366122	03_1	G	G	GG
Doxorubicin	8	6383421	ANGPT2	kgp1786018	03_1	A	A	AA
Doxorubicin	4	55982784	KDR	kgp1786876	03_1	A	A	AA
Doxorubicin	4	123816638	FGF2	kgp1797688	03_1	A	A	AA
Doxorubicin	8	6395819	ANGPT2	kgp1800099	03_1	G	G	GG
Doxorubicin	9	27218999	TEK	kgp1807114	03_1	G	G	GG
Doxorubicin	22	39629854	PDGFB	kgp1811854	03_1	G	G	GG
Doxorubicin	8	6378239	ANGPT2	kgp1817436	03_1	G	G	GG
Doxorubicin	9	27135718	TEK	kgp1819474	03_1	A	A	AA
Doxorubicin	17	62401032	PECAM1	kgp182034	03_1	G	G	GG
Doxorubicin	9	27185251	TEK	kgp1823932	03_1	G	G	GG
Doxorubicin	9	27158010	TEK	kgp18245096	03_1	G	G	GG
Doxorubicin	8	6408682	ANGPT2	kgp1825342	03_1	A	G	AG
Doxorubicin	9	27229611	TEK	kgp18261540	03_1	G	G	GG
Doxorubicin	9	27165952	TEK	kgp18263393	03_1	G	G	GG
Doxorubicin	8	6401899	ANGPT2	kgp1826494	03_1	G	G	GG
Doxorubicin	9	27201330	TEK	kgp18276020	03_1	G	G	GG
Doxorubicin	9	27168468	TEK	kgp18283329	03_1	G	G	GG
Doxorubicin	9	27145458	TEK	kgp18283712	03_1	G	G	GG
Doxorubicin	9	27167878	TEK	kgp18288740	03_1	A	A	AA
Doxorubicin	9	27203078	TEK	kgp18305367	03_1	G	G	GG
Doxorubicin	4	123757889	FGF2	kgp1831677	03_1	A	A	AA
Doxorubicin	9	27206822	TEK	kgp18319362	03_1	G	G	GG
Doxorubicin	9	27118960	TEK	kgp18320927	03_1	C	C	CC
Doxorubicin	9	27147363	TEK	kgp18321825	03_1	A	A	AA
Doxorubicin	9	27217407	TEK	kgp18360463	03_1	G	G	GG
Doxorubicin	9	27165340	TEK	kgp18361050	03_1	G	G	GG
Doxorubicin	9	27179681	TEK	kgp18371467	03_1	C	C	CC
Doxorubicin	9	27190492	TEK	kgp18378433	03_1	G	G	GG
Doxorubicin	9	27172446	TEK	kgp18379073	03_1	A	A	AA
Doxorubicin	9	27169116	TEK	kgp18386649	03_1	G	G	GG
Doxorubicin	9	27215536	TEK	kgp18395409	03_1	A	A	AA
Doxorubicin	9	27118618	TEK	kgp18399727	03_1	G	G	GG
Doxorubicin	9	27197557	TEK	kgp18404779	03_1	G	G	GG
Doxorubicin	9	27216098	TEK	kgp18430748	03_1	A	A	AA
Doxorubicin	9	27148498	TEK	kgp18448686	03_1	G	G	GG
Doxorubicin	9	27131103	TEK	kgp18461713	03_1	G	G	GG
Doxorubicin	9	27183598	TEK	kgp18465553	03_1	G	G	GG
Doxorubicin	9	27149795	TEK	kgp18468965	03_1	G	G	GG
Doxorubicin	9	27165545	TEK	kgp18479426	03_1	G	G	GG
Doxorubicin	8	6377330	ANGPT2	kgp1848015	03_1	T	T	TT
Doxorubicin	9	27172576	TEK	kgp18487363	03_1	G	G	GG
Doxorubicin	9	27114977	TEK	kgp18492165	03_1	G	G	GG
Doxorubicin	9	27152278	TEK	kgp18513492	03_1	A	A	AA
Doxorubicin	9	27143982	TEK	kgp18515061	03_1	A	A	AA
Doxorubicin	9	27188468	TEK	kgp18526356	03_1	A	A	AA
Doxorubicin	9	27213849	TEK	kgp18528102	03_1	A	A	AA
Doxorubicin	9	27174846	TEK	kgp18530919	03_1	G	G	GG
Doxorubicin	9	27203144	TEK	kgp18550799	03_1	A	A	AA
Doxorubicin	9	27157914	TEK	kgp18563973	03_1	G	G	GG
Doxorubicin	9	27109164	TEK	kgp18592914	03_1	A	A	AA
Doxorubicin	9	27157255	TEK	kgp18602011	03_1	-	-	--
Doxorubicin	8	6420490	ANGPT2	kgp1860754	03_1	C	C	CC
Doxorubicin	9	27172767	TEK	kgp18612381	03_1	G	G	GG
Doxorubicin	9	27214190	TEK	kgp18624395	03_1	A	A	AA
Doxorubicin	9	27205439	TEK	kgp18631173	03_1	A	A	AA
Doxorubicin	9	27168571	TEK	kgp18647972	03_1	A	A	AA
Doxorubicin	9	27216428	TEK	kgp18648371	03_1	G	G	GG
Doxorubicin	9	27145300	TEK	kgp18650219	03_1	A	A	AA
Doxorubicin	9	27186242	TEK	kgp18671383	03_1	C	C	CC
Doxorubicin	9	27172735	TEK	kgp18675439	03_1	G	G	GG
Doxorubicin	9	27168654	TEK	kgp18684587	03_1	A	A	AA
Doxorubicin	4	123816022	FGF2	kgp1878481	03_1	A	G	AG
Doxorubicin	4	123784389	FGF2	kgp1908672	03_1	A	A	AA
Doxorubicin	20	44640229	MMP9	kgp19175107	03_1	G	G	GG
Doxorubicin	6	43753722	VEGFA	kgp1918352	03_1	G	G	GG
Doxorubicin	20	44644905	MMP9	kgp19283204	03_1	G	G	GG
Doxorubicin	9	27187841	TEK	kgp1932654	03_1	A	A	AA
Doxorubicin	20	44639848	MMP9	kgp19329224	03_1	G	G	GG
Doxorubicin	8	108473073	ANGPT1	kgp1946638	03_1	G	G	GG
Doxorubicin	8	6389439	ANGPT2	kgp1960956	03_1	C	C	CC
Doxorubicin	9	27123348	TEK	kgp196229	03_1	G	G	GG
Doxorubicin	8	6375044	ANGPT2	kgp1973685	03_1	C	C	CC
Doxorubicin	9	27210756	TEK	kgp1992185	03_1	A	A	AA
Doxorubicin	8	108407076	ANGPT1	kgp20054385	03_1	G	G	GG
Doxorubicin	8	6417069	ANGPT2	kgp20055555	03_1	G	G	GG
Doxorubicin	8	108334924	ANGPT1	kgp20058976	03_1	A	A	AA
Doxorubicin	8	108383636	ANGPT1	kgp20069045	03_1	A	A	AA
Doxorubicin	8	108350920	ANGPT1	kgp20069954	03_1	A	A	AA
Doxorubicin	8	108393332	ANGPT1	kgp20072138	03_1	A	A	AA
Doxorubicin	8	6386372	ANGPT2	kgp20073709	03_1	A	A	AA
Doxorubicin	8	6366759	ANGPT2	kgp20074989	03_1	A	A	AA
Doxorubicin	8	6389495	ANGPT2	kgp20075909	03_1	A	A	AA
Doxorubicin	8	108344201	ANGPT1	kgp20083092	03_1	G	G	GG
Doxorubicin	8	108267368	ANGPT1	kgp20084425	03_1	A	A	AA
Doxorubicin	8	108420852	ANGPT1	kgp20091145	03_1	A	A	AA
Doxorubicin	8	108348550	ANGPT1	kgp20113587	03_1	C	C	CC
Doxorubicin	8	6357515	ANGPT2	kgp20115965	03_1	A	A	AA
Doxorubicin	9	27203696	TEK	kgp2011983	03_1	A	A	AA
Doxorubicin	8	108271655	ANGPT1	kgp20126699	03_1	G	G	GG
Doxorubicin	8	6371182	ANGPT2	kgp20129759	03_1	A	A	AA
Doxorubicin	8	6358986	ANGPT2	kgp20132429	03_1	A	A	AA
Doxorubicin	8	108333061	ANGPT1	kgp20144975	03_1	A	A	AA
Doxorubicin	8	6377929	ANGPT2	kgp20145997	03_1	G	G	GG
Doxorubicin	8	108329245	ANGPT1	kgp20149923	03_1	A	A	AA
Doxorubicin	8	108414096	ANGPT1	kgp20168442	03_1	A	A	AA
Doxorubicin	8	108484686	ANGPT1	kgp20174084	03_1	A	A	AA
Doxorubicin	8	108361136	ANGPT1	kgp20179864	03_1	A	A	AA
Doxorubicin	8	108445741	ANGPT1	kgp20180328	03_1	A	A	AA
Doxorubicin	8	108292683	ANGPT1	kgp20190523	03_1	G	G	GG
Doxorubicin	8	6415056	ANGPT2	kgp20196014	03_1	C	C	CC
Doxorubicin	8	108449942	ANGPT1	kgp20198378	03_1	C	C	CC
Doxorubicin	8	108308673	ANGPT1	kgp20203752	03_1	G	G	GG
Doxorubicin	8	6404404	ANGPT2	kgp20206075	03_1	G	G	GG
Doxorubicin	8	6359968	ANGPT2	kgp20211948	03_1	T	T	TT
Doxorubicin	8	108344325	ANGPT1	kgp20214482	03_1	G	G	GG
Doxorubicin	8	108433973	ANGPT1	kgp20217572	03_1	A	A	AA
Doxorubicin	8	108459069	ANGPT1	kgp20222783	03_1	G	G	GG
Doxorubicin	8	108448535	ANGPT1	kgp20227752	03_1	A	A	AA
Doxorubicin	8	6385150	ANGPT2	kgp20232580	03_1	G	G	GG
Doxorubicin	8	108262484	ANGPT1	kgp20234497	03_1	G	G	GG
Doxorubicin	8	6399572	ANGPT2	kgp20236852	03_1	A	A	AA
Doxorubicin	8	6376224	ANGPT2	kgp20237428	03_1	C	C	CC
Doxorubicin	8	6406894	ANGPT2	kgp20240548	03_1	G	G	GG
Doxorubicin	8	108301763	ANGPT1	kgp20245733	03_1	G	G	GG
Doxorubicin	8	108449725	ANGPT1	kgp20254736	03_1	G	G	GG
Doxorubicin	8	108414255	ANGPT1	kgp20258617	03_1	A	A	AA
Doxorubicin	8	108500061	ANGPT1	kgp20265041	03_1	G	G	GG
Doxorubicin	8	108470386	ANGPT1	kgp20276426	03_1	A	A	AA
Doxorubicin	8	6358849	ANGPT2	kgp20278532	03_1	G	G	GG
Doxorubicin	8	6411988	ANGPT2	kgp20279761	03_1	G	G	GG
Doxorubicin	8	108482717	ANGPT1	kgp2028099	03_1	A	A	AA
Doxorubicin	8	6420570	ANGPT2	kgp20281985	03_1	G	G	GG
Doxorubicin	8	6414562	ANGPT2	kgp20284738	03_1	G	G	GG
Doxorubicin	8	108335565	ANGPT1	kgp20285858	03_1	G	G	GG
Doxorubicin	8	6392651	ANGPT2	kgp20294289	03_1	G	G	GG
Doxorubicin	8	108453713	ANGPT1	kgp2029831	03_1	A	A	AA
Doxorubicin	8	108262374	ANGPT1	kgp20311950	03_1	C	C	CC
Doxorubicin	8	6384344	ANGPT2	kgp20313221	03_1	A	A	AA
Doxorubicin	8	108304715	ANGPT1	kgp20314879	03_1	A	A	AA
Doxorubicin	8	6397583	ANGPT2	kgp20316638	03_1	G	G	GG
Doxorubicin	8	108315615	ANGPT1	kgp20320751	03_1	G	G	GG
Doxorubicin	8	108472037	ANGPT1	kgp20321576	03_1	C	C	CC
Doxorubicin	8	108263623	ANGPT1	kgp20323909	03_1	A	A	AA
Doxorubicin	8	108462412	ANGPT1	kgp20325650	03_1	G	G	GG
Doxorubicin	8	6385180	ANGPT2	kgp20335694	03_1	G	G	GG
Doxorubicin	8	6364100	ANGPT2	kgp20359637	03_1	G	G	GG
Doxorubicin	8	6376425	ANGPT2	kgp20364843	03_1	G	G	GG
Doxorubicin	8	108446696	ANGPT1	kgp20374718	03_1	G	G	GG
Doxorubicin	8	6419258	ANGPT2	kgp20378183	03_1	G	G	GG
Doxorubicin	8	6404330	ANGPT2	kgp20380138	03_1	G	G	GG
Doxorubicin	8	108262508	ANGPT1	kgp20382273	03_1	G	G	GG
Doxorubicin	8	108298191	ANGPT1	kgp20384693	03_1	G	G	GG
Doxorubicin	8	108406111	ANGPT1	kgp20386054	03_1	A	A	AA
Doxorubicin	8	6418396	ANGPT2	kgp20388731	03_1	C	C	CC
Doxorubicin	8	108379235	ANGPT1	kgp20390425	03_1	G	G	GG
Doxorubicin	8	6370043	ANGPT2	kgp20405690	03_1	G	G	GG
Doxorubicin	8	108286264	ANGPT1	kgp20411685	03_1	A	A	AA
Doxorubicin	8	108319792	ANGPT1	kgp20417349	03_1	G	G	GG
Doxorubicin	8	108360291	ANGPT1	kgp20429555	03_1	A	A	AA
Doxorubicin	8	108425601	ANGPT1	kgp20436899	03_1	A	A	AA
Doxorubicin	8	108265353	ANGPT1	kgp20447044	03_1	G	G	GG
Doxorubicin	8	6388707	ANGPT2	kgp20447960	03_1	G	G	GG
Doxorubicin	8	6414589	ANGPT2	kgp20448783	03_1	G	G	GG
Doxorubicin	8	6364194	ANGPT2	kgp20449147	03_1	G	G	GG
Doxorubicin	8	108297122	ANGPT1	kgp20450395	03_1	C	C	CC
Doxorubicin	8	6413815	ANGPT2	kgp20465351	03_1	A	A	AA
Doxorubicin	8	6372233	ANGPT2	kgp20468053	03_1	G	G	GG
Doxorubicin	8	6392456	ANGPT2	kgp20475199	03_1	C	C	CC
Doxorubicin	8	108277777	ANGPT1	kgp20482109	03_1	A	A	AA
Doxorubicin	4	123815018	FGF2	kgp2049483	03_1	A	A	AA
Doxorubicin	8	6385067	ANGPT2	kgp20502798	03_1	A	A	AA
Doxorubicin	8	6399181	ANGPT2	kgp20502921	03_1	A	A	AA
Doxorubicin	8	108262262	ANGPT1	kgp20506745	03_1	A	A	AA
Doxorubicin	8	108481017	ANGPT1	kgp20515101	03_1	A	A	AA
Doxorubicin	8	108262861	ANGPT1	kgp20516617	03_1	A	A	AA
Doxorubicin	8	6391251	ANGPT2	kgp20518923	03_1	A	A	AA
Doxorubicin	8	108298657	ANGPT1	kgp20522546	03_1	A	A	AA
Doxorubicin	8	6413471	ANGPT2	kgp20535677	03_1	G	G	GG
Doxorubicin	8	108310893	ANGPT1	kgp20537084	03_1	G	G	GG
Doxorubicin	9	27191568	TEK	kgp2054166	03_1	G	G	GG
Doxorubicin	8	6357191	ANGPT2	kgp20542724	03_1	A	A	AA
Doxorubicin	8	6411379	ANGPT2	kgp20553881	03_1	A	A	AA
Doxorubicin	8	108445569	ANGPT1	kgp20555959	03_1	C	C	CC
Doxorubicin	8	6397656	ANGPT2	kgp20563780	03_1	A	A	AA
Doxorubicin	8	108505424	ANGPT1	kgp20564262	03_1	G	G	GG
Doxorubicin	8	108441699	ANGPT1	kgp20568529	03_1	A	A	AA
Doxorubicin	8	6418247	ANGPT2	kgp20569526	03_1	A	A	AA
Doxorubicin	8	6401652	ANGPT2	kgp20570162	03_1	A	A	AA
Doxorubicin	8	108454414	ANGPT1	kgp20572318	03_1	G	G	GG
Doxorubicin	8	108509446	ANGPT1	kgp20590856	03_1	A	A	AA
Doxorubicin	8	108336889	ANGPT1	kgp20597433	03_1	A	A	AA
Doxorubicin	8	108292007	ANGPT1	kgp20599085	03_1	G	G	GG
Doxorubicin	8	108373256	ANGPT1	kgp20611525	03_1	A	A	AA
Doxorubicin	8	6420709	ANGPT2	kgp20611776	03_1	A	A	AA
Doxorubicin	8	108263638	ANGPT1	kgp20613623	03_1	A	A	AA
Doxorubicin	8	6378981	ANGPT2	kgp20613742	03_1	A	A	AA
Doxorubicin	8	6420360	ANGPT2	kgp20620754	03_1	G	G	GG
Doxorubicin	8	108264273	ANGPT1	kgp20622191	03_1	A	A	AA
Doxorubicin	8	6414874	ANGPT2	kgp20623804	03_1	G	G	GG
Doxorubicin	4	55962358	KDR	kgp20634290	03_1	A	A	AA
Doxorubicin	4	55987223	KDR	kgp20636156	03_1	A	A	AA
Doxorubicin	4	55951137	KDR	kgp20652592	03_1	G	G	GG
Doxorubicin	4	55959914	KDR	kgp20674571	03_1	A	A	AA
Doxorubicin	4	55969316	KDR	kgp20684964	03_1	A	A	AA
Doxorubicin	8	108288085	ANGPT1	kgp2069098	03_1	A	A	AA
Doxorubicin	4	55972048	KDR	kgp20695838	03_1	G	G	GG
Doxorubicin	4	55951886	KDR	kgp20700559	03_1	A	A	AA
Doxorubicin	4	123769285	FGF2	kgp20710715	03_1	G	G	GG
Doxorubicin	4	123752660	FGF2	kgp20718149	03_1	G	G	GG
Doxorubicin	8	108411542	ANGPT1	kgp2076282	03_1	A	A	AA
Doxorubicin	4	123797604	FGF2	kgp20799325	03_1	G	G	GG
Doxorubicin	4	123772304	FGF2	kgp20801996	03_1	A	A	AA
Doxorubicin	4	55964835	KDR	kgp20811705	03_1	G	G	GG
Doxorubicin	4	123783216	FGF2	kgp20829468	03_1	A	G	AG
Doxorubicin	4	123817482	FGF2	kgp20866897	03_1	G	G	GG
Doxorubicin	4	55971241	KDR	kgp20867888	03_1	C	C	CC
Doxorubicin	4	123811111	FGF2	kgp20868608	03_1	G	G	GG
Doxorubicin	4	123817253	FGF2	kgp20879511	03_1	G	G	GG
Doxorubicin	4	55953407	KDR	kgp20882189	03_1	A	A	AA
Doxorubicin	4	55956225	KDR	kgp20885732	03_1	G	G	GG
Doxorubicin	4	123769816	FGF2	kgp20893166	03_1	A	A	AA
Doxorubicin	4	55974095	KDR	kgp20907707	03_1	A	A	AA
Doxorubicin	4	55963599	KDR	kgp20911696	03_1	G	G	GG
Doxorubicin	4	123776398	FGF2	kgp20913864	03_1	A	A	AA
Doxorubicin	4	55987393	KDR	kgp20967814	03_1	G	G	GG
Doxorubicin	4	123815856	FGF2	kgp20973656	03_1	A	A	AA
Doxorubicin	4	123761641	FGF2	kgp20982779	03_1	A	A	AA
Doxorubicin	4	55977428	KDR	kgp21003996	03_1	G	G	GG
Doxorubicin	4	55971388	KDR	kgp21004047	03_1	A	A	AA
Doxorubicin	4	55945603	KDR	kgp21009406	03_1	G	G	GG
Doxorubicin	4	123769555	FGF2	kgp21016615	03_1	A	A	AA
Doxorubicin	8	108454974	ANGPT1	kgp2105130	03_1	G	G	GG
Doxorubicin	4	123767758	FGF2	kgp21055964	03_1	A	A	AA
Doxorubicin	9	27163857	TEK	kgp2106885	03_1	G	G	GG
Doxorubicin	4	55944837	KDR	kgp21100828	03_1	C	C	CC
Doxorubicin	4	55949546	KDR	kgp2110792	03_1	C	C	CC
Doxorubicin	4	123816793	FGF2	kgp21125604	03_1	G	G	GG
Doxorubicin	4	55954408	KDR	kgp21140936	03_1	A	A	AA
Doxorubicin	4	123815081	FGF2	kgp21145777	03_1	A	A	AA
Doxorubicin	4	55961873	KDR	kgp21150921	03_1	G	G	GG
Doxorubicin	4	123811693	FGF2	kgp21157417	03_1	A	A	AA
Doxorubicin	4	55981531	KDR	kgp21162595	03_1	G	G	GG
Doxorubicin	4	55960881	KDR	kgp21168443	03_1	A	A	AA
Doxorubicin	4	123819040	FGF2	kgp21173617	03_1	C	C	CC
Doxorubicin	4	123787657	FGF2	kgp21173628	03_1	A	A	AA
Doxorubicin	4	123748532	FGF2	kgp21184699	03_1	G	G	GG
Doxorubicin	4	123815302	FGF2	kgp21184912	03_1	C	C	CC
Doxorubicin	4	55970782	KDR	kgp21217629	03_1	G	G	GG
Doxorubicin	4	55961103	KDR	kgp21224993	03_1	G	G	GG
Doxorubicin	4	55984925	KDR	kgp21243999	03_1	A	A	AA
Doxorubicin	4	55970963	KDR	kgp21257210	03_1	A	A	AA
Doxorubicin	4	123780832	FGF2	kgp21269195	03_1	A	A	AA
Doxorubicin	4	55962613	KDR	kgp21270623	03_1	A	A	AA
Doxorubicin	4	123771548	FGF2	kgp21271680	03_1	G	G	GG
Doxorubicin	4	55970853	KDR	kgp21277336	03_1	G	G	GG
Doxorubicin	4	123817886	FGF2	kgp21281157	03_1	G	G	GG
Doxorubicin	4	55964373	KDR	kgp21294916	03_1	G	G	GG
Doxorubicin	4	123819013	FGF2	kgp21299213	03_1	G	G	GG
Doxorubicin	4	123814385	FGF2	kgp21300815	03_1	C	C	CC
Doxorubicin	4	55973676	KDR	kgp21315586	03_1	G	G	GG
Doxorubicin	4	55944651	KDR	kgp21321762	03_1	A	A	AA
Doxorubicin	8	108412542	ANGPT1	kgp2158865	03_1	A	G	AG
Doxorubicin	8	6390162	ANGPT2	kgp2169934	03_1	A	A	AA
Doxorubicin	8	108294335	ANGPT1	kgp2179539	03_1	A	A	AA
Doxorubicin	8	108347956	ANGPT1	kgp218685	03_1	A	C	AC
Doxorubicin	9	27218726	TEK	kgp219801	03_1	A	A	AA
Doxorubicin	8	108509559	ANGPT1	kgp2224399	03_1	G	G	GG
Doxorubicin	8	108448613	ANGPT1	kgp2229553	03_1	A	A	AA
Doxorubicin	20	44645153	MMP9	kgp2266426	03_1	A	A	AA
Doxorubicin	8	108496499	ANGPT1	kgp22731872	03_1	A	A	AA
Doxorubicin	9	27109973	TEK	kgp22758803	03_1	A	A	AA
Doxorubicin	8	108447358	ANGPT1	kgp22763726	03_1	G	G	GG
Doxorubicin	8	108349061	ANGPT1	kgp22791511	03_1	A	C	AC
Doxorubicin	4	55977376	KDR	kgp2280772	03_1	G	G	GG
Doxorubicin	8	108378085	ANGPT1	kgp22811159	03_1	A	A	AA
Doxorubicin	8	108420751	ANGPT1	kgp22819632	03_1	A	A	AA
Doxorubicin	8	6366558	ANGPT2	kgp22822873	03_1	A	A	AA
Doxorubicin	9	27173939	TEK	kgp2288251	03_1	A	A	AA
Doxorubicin	9	27152339	TEK	kgp2292937	03_1	A	A	AA
Doxorubicin	8	6398749	ANGPT2	kgp2295265	03_1	A	A	AA
Doxorubicin	8	108385864	ANGPT1	kgp2301625	03_1	G	G	GG
Doxorubicin	8	108501540	ANGPT1	kgp2315844	03_1	G	G	GG
Doxorubicin	9	27178214	TEK	kgp2346449	03_1	A	C	AC
Doxorubicin	8	6375289	ANGPT2	kgp237604	03_1	G	G	GG
Doxorubicin	9	27229544	TEK	kgp238017	03_1	C	C	CC
Doxorubicin	17	62398216	PECAM1	kgp23859341	03_1	G	G	GG
Doxorubicin	17	62400923	PECAM1	kgp23900242	03_1	A	A	AA
Doxorubicin	8	108498850	ANGPT1	kgp2400877	03_1	A	G	AG
Doxorubicin	4	55986562	KDR	kgp2408149	03_1	A	G	AG
Doxorubicin	4	123778052	FGF2	kgp2417854	03_1	A	A	AA
Doxorubicin	8	108342237	ANGPT1	kgp2419157	03_1	A	A	AA
Doxorubicin	4	123758621	FGF2	kgp2421877	03_1	A	A	AA
Doxorubicin	4	55966573	KDR	kgp2423516	03_1	G	G	GG
Doxorubicin	2	113536635	IL1A	kgp24613191	03_1	A	A	AA
Doxorubicin	22	39627821	PDGFB	kgp24636089	03_1	A	A	AA
Doxorubicin	22	39636853	PDGFB	kgp24656071	03_1	A	A	AA
Doxorubicin	22	39620641	PDGFB	kgp24661762	03_1	A	A	AA
Doxorubicin	22	39632497	PDGFB	kgp24671230	03_1	G	G	GG
Doxorubicin	22	39620175	PDGFB	kgp24711165	03_1	G	G	GG
Doxorubicin	9	27187450	TEK	kgp2475885	03_1	A	A	AA
Doxorubicin	17	62400087	PECAM1	kgp2481863	03_1	G	G	GG
Doxorubicin	8	6367439	ANGPT2	kgp2518933	03_1	C	C	CC
Doxorubicin	9	27173429	TEK	kgp2528553	03_1	A	A	AA
Doxorubicin	8	108400242	ANGPT1	kgp2548591	03_1	G	G	GG
Doxorubicin	4	123749552	FGF2	kgp2569640	03_1	G	G	GG
Doxorubicin	6	43753900	VEGFA	kgp26137829	03_1	A	A	AA
Doxorubicin	6	43752503	VEGFA	kgp26183013	03_1	G	G	GG
Doxorubicin	4	123788641	FGF2	kgp2626658	03_1	C	C	CC
Doxorubicin	8	108395695	ANGPT1	kgp2630832	03_1	A	A	AA
Doxorubicin	6	43750313	VEGFA	kgp26318745	03_1	A	A	AA
Doxorubicin	8	108314350	ANGPT1	kgp2633759	03_1	A	A	AA
Doxorubicin	6	43745193	VEGFA	kgp26467217	03_1	G	G	GG
Doxorubicin	9	27206349	TEK	kgp2651128	03_1	A	A	AA
Doxorubicin	6	43739989	VEGFA	kgp2656646	03_1	G	G	GG
Doxorubicin	8	108342490	ANGPT1	kgp265668	03_1	A	A	AA
Doxorubicin	8	6396603	ANGPT2	kgp2706843	03_1	A	G	AG
Doxorubicin	9	27201200	TEK	kgp2709236	03_1	A	A	AA
Doxorubicin	9	27148155	TEK	kgp2713769	03_1	G	G	GG
Doxorubicin	9	27114299	TEK	kgp27168249	03_1	G	G	GG
Doxorubicin	9	27157734	TEK	kgp27173647	03_1	G	G	GG
Doxorubicin	9	27148606	TEK	kgp27186383	03_1	G	G	GG
Doxorubicin	9	27190545	TEK	kgp27198096	03_1	A	A	AA
Doxorubicin	9	27134248	TEK	kgp27220282	03_1	A	A	AA
Doxorubicin	9	27183898	TEK	kgp27225511	03_1	G	G	GG
Doxorubicin	9	27201963	TEK	kgp27248060	03_1	G	G	GG
Doxorubicin	9	27218908	TEK	kgp27248726	03_1	G	G	GG
Doxorubicin	9	27158438	TEK	kgp27253237	03_1	A	A	AA
Doxorubicin	9	27190721	TEK	kgp27254943	03_1	G	G	GG
Doxorubicin	9	27158192	TEK	kgp27275582	03_1	A	A	AA
Doxorubicin	9	27137839	TEK	kgp27298402	03_1	A	A	AA
Doxorubicin	9	27230048	TEK	kgp27321397	03_1	G	G	GG
Doxorubicin	9	27218802	TEK	kgp27326527	03_1	G	G	GG
Doxorubicin	9	27228200	TEK	kgp27355958	03_1	G	G	GG
Doxorubicin	9	27167736	TEK	kgp27371556	03_1	G	G	GG
Doxorubicin	9	27129611	TEK	kgp27375437	03_1	G	G	GG
Doxorubicin	9	27212856	TEK	kgp27383445	03_1	G	G	GG
Doxorubicin	9	27184778	TEK	kgp27386643	03_1	G	G	GG
Doxorubicin	9	27109449	TEK	kgp27389149	03_1	G	G	GG
Doxorubicin	9	27192428	TEK	kgp27393598	03_1	G	G	GG
Doxorubicin	9	27126694	TEK	kgp27414054	03_1	A	A	AA
Doxorubicin	9	27199165	TEK	kgp27462532	03_1	A	A	AA
Doxorubicin	9	27229436	TEK	kgp27489732	03_1	A	A	AA
Doxorubicin	9	27131914	TEK	kgp27502231	03_1	G	G	GG
Doxorubicin	9	27170992	TEK	kgp27505651	03_1	G	G	GG
Doxorubicin	9	27154392	TEK	kgp27510431	03_1	C	C	CC
Doxorubicin	8	108451688	ANGPT1	kgp2751305	03_1	G	G	GG
Doxorubicin	8	108321048	ANGPT1	kgp2753884	03_1	A	A	AA
Doxorubicin	4	123754115	FGF2	kgp2773283	03_1	C	C	CC
Doxorubicin	4	55946354	KDR	kgp278122	03_1	C	C	CC
Doxorubicin	4	55961221	KDR	kgp2783626	03_1	A	A	AA
Doxorubicin	20	44644927	MMP9	kgp27887714	03_1	G	G	GG
Doxorubicin	4	123768957	FGF2	kgp2795616	03_1	C	C	CC
Doxorubicin	20	44637635	MMP9	kgp27957299	03_1	G	G	GG
Doxorubicin	20	44639905	MMP9	kgp28005617	03_1	G	G	GG
Doxorubicin	4	123818556	FGF2	kgp2820578	03_1	G	G	GG
Doxorubicin	8	108279048	ANGPT1	kgp2838900	03_1	A	A	AA
Doxorubicin	8	108315462	ANGPT1	kgp2855260	03_1	A	A	AA
Doxorubicin	8	108451548	ANGPT1	kgp28569505	03_1	G	G	GG
Doxorubicin	8	108457735	ANGPT1	kgp28582634	03_1	A	A	AA
Doxorubicin	8	6379111	ANGPT2	kgp28591125	03_1	G	G	GG
Doxorubicin	8	6412597	ANGPT2	kgp28616289	03_1	G	G	GG
Doxorubicin	8	108309475	ANGPT1	kgp28625964	03_1	G	G	GG
Doxorubicin	8	6367503	ANGPT2	kgp28644285	03_1	G	G	GG
Doxorubicin	8	6374035	ANGPT2	kgp28645218	03_1	G	G	GG
Doxorubicin	8	6420660	ANGPT2	kgp28646717	03_1	A	A	AA
Doxorubicin	8	108326542	ANGPT1	kgp28648746	03_1	A	A	AA
Doxorubicin	8	108295478	ANGPT1	kgp28649621	03_1	C	C	CC
Doxorubicin	8	108265492	ANGPT1	kgp28655048	03_1	A	C	AC
Doxorubicin	8	108369948	ANGPT1	kgp28663753	03_1	A	A	AA
Doxorubicin	8	108430038	ANGPT1	kgp28677881	03_1	A	A	AA
Doxorubicin	8	108455759	ANGPT1	kgp28680433	03_1	G	G	GG
Doxorubicin	8	6360542	ANGPT2	kgp28681763	03_1	A	A	AA
Doxorubicin	8	108387479	ANGPT1	kgp28689108	03_1	G	G	GG
Doxorubicin	8	108457419	ANGPT1	kgp28704483	03_1	A	A	AA
Doxorubicin	8	6399774	ANGPT2	kgp28706118	03_1	A	A	AA
Doxorubicin	8	108376974	ANGPT1	kgp28713469	03_1	G	G	GG
Doxorubicin	8	108405373	ANGPT1	kgp28716744	03_1	G	G	GG
Doxorubicin	8	108394820	ANGPT1	kgp28722887	03_1	C	C	CC
Doxorubicin	8	108338584	ANGPT1	kgp28739958	03_1	G	G	GG
Doxorubicin	8	108262102	ANGPT1	kgp28750075	03_1	T	T	TT
Doxorubicin	8	6383556	ANGPT2	kgp28751486	03_1	A	A	AA
Doxorubicin	8	6378794	ANGPT2	kgp28757618	03_1	A	A	AA
Doxorubicin	8	108267741	ANGPT1	kgp28763341	03_1	A	A	AA
Doxorubicin	8	108432659	ANGPT1	kgp28799308	03_1	C	C	CC
Doxorubicin	8	108307648	ANGPT1	kgp28809287	03_1	C	C	CC
Doxorubicin	8	6406214	ANGPT2	kgp28819074	03_1	G	G	GG
Doxorubicin	8	6357207	ANGPT2	kgp28827148	03_1	A	A	AA
Doxorubicin	8	108480062	ANGPT1	kgp28829686	03_1	A	A	AA
Doxorubicin	8	108369797	ANGPT1	kgp28840233	03_1	A	A	AA
Doxorubicin	8	6372298	ANGPT2	kgp28840485	03_1	G	G	GG
Doxorubicin	8	6358557	ANGPT2	kgp28843382	03_1	A	A	AA
Doxorubicin	8	108362834	ANGPT1	kgp28844426	03_1	A	C	AC
Doxorubicin	8	6404534	ANGPT2	kgp28845320	03_1	G	G	GG
Doxorubicin	8	108371936	ANGPT1	kgp28846990	03_1	A	A	AA
Doxorubicin	8	108266789	ANGPT1	kgp28857838	03_1	A	A	AA
Doxorubicin	8	6358452	ANGPT2	kgp28860011	03_1	G	G	GG
Doxorubicin	8	108293424	ANGPT1	kgp2886417	03_1	A	G	AG
Doxorubicin	4	55959922	KDR	kgp2886643	03_1	A	A	AA
Doxorubicin	8	108439963	ANGPT1	kgp28866517	03_1	G	G	GG
Doxorubicin	8	6409917	ANGPT2	kgp28883520	03_1	A	A	AA
Doxorubicin	8	6398694	ANGPT2	kgp28896795	03_1	G	G	GG
Doxorubicin	8	108299330	ANGPT1	kgp28902755	03_1	G	G	GG
Doxorubicin	8	108480065	ANGPT1	kgp28908091	03_1	A	A	AA
Doxorubicin	8	6377558	ANGPT2	kgp28911081	03_1	G	G	GG
Doxorubicin	8	6409350	ANGPT2	kgp28922820	03_1	G	G	GG
Doxorubicin	8	108325093	ANGPT1	kgp28932484	03_1	A	A	AA
Doxorubicin	8	6401019	ANGPT2	kgp2895773	03_1	C	C	CC
Doxorubicin	8	6358656	ANGPT2	kgp28971724	03_1	A	A	AA
Doxorubicin	4	123764234	FGF2	kgp29015565	03_1	A	A	AA
Doxorubicin	4	55968597	KDR	kgp29037829	03_1	G	G	GG
Doxorubicin	4	55979786	KDR	kgp29038632	03_1	C	C	CC
Doxorubicin	4	55952454	KDR	kgp29055578	03_1	A	A	AA
Doxorubicin	4	55945677	KDR	kgp29077959	03_1	A	A	AA
Doxorubicin	4	123817007	FGF2	kgp29127963	03_1	C	C	CC
Doxorubicin	4	55987778	KDR	kgp29135405	03_1	G	G	GG
Doxorubicin	8	108475856	ANGPT1	kgp2915151	03_1	A	A	AA
Doxorubicin	8	108500485	ANGPT1	kgp2930872	03_1	G	G	GG
Doxorubicin	4	123772660	FGF2	kgp29308919	03_1	G	G	GG
Doxorubicin	4	123809959	FGF2	kgp29348615	03_1	G	G	GG
Doxorubicin	4	123770867	FGF2	kgp29391720	03_1	A	A	AA
Doxorubicin	4	55959966	KDR	kgp29394117	03_1	G	G	GG
Doxorubicin	4	55987417	KDR	kgp29418388	03_1	G	G	GG
Doxorubicin	8	108300749	ANGPT1	kgp2943658	03_1	C	C	CC
Doxorubicin	4	55953923	KDR	kgp29444264	03_1	A	A	AA
Doxorubicin	4	123759138	FGF2	kgp29472829	03_1	A	A	AA
Doxorubicin	4	123817592	FGF2	kgp29485771	03_1	A	A	AA
Doxorubicin	4	55984986	KDR	kgp29501445	03_1	G	G	GG
Doxorubicin	9	27135713	TEK	kgp2955871	03_1	A	G	AG
Doxorubicin	9	27179244	TEK	kgp2968485	03_1	A	G	AG
Doxorubicin	8	108314675	ANGPT1	kgp2974594	03_1	C	C	CC
Doxorubicin	9	27215882	TEK	kgp3024207	03_1	A	G	AG
Doxorubicin	9	27121906	TEK	kgp3041806	03_1	A	A	AA
Doxorubicin	4	123816317	FGF2	kgp3059395	03_1	G	G	GG
Doxorubicin	8	6417505	ANGPT2	kgp3060337	03_1	G	G	GG
Doxorubicin	4	123804549	FGF2	kgp3088917	03_1	C	C	CC
Doxorubicin	8	6389828	ANGPT2	kgp3120947	03_1	C	C	CC
Doxorubicin	8	108415339	ANGPT1	kgp3123619	03_1	A	A	AA
Doxorubicin	8	6390936	ANGPT2	kgp3130423	03_1	C	C	CC
Doxorubicin	17	62400575	PECAM1	kgp3144822	03_1	C	C	CC
Doxorubicin	9	27126415	TEK	kgp314624	03_1	C	C	CC
Doxorubicin	9	27199144	TEK	kgp3180428	03_1	A	A	AA
Doxorubicin	8	108284910	ANGPT1	kgp3192525	03_1	G	G	GG
Doxorubicin	9	27229947	TEK	kgp3202774	03_1	A	T	AT
Doxorubicin	8	6411094	ANGPT2	kgp3233390	03_1	G	G	GG
Doxorubicin	8	108441515	ANGPT1	kgp3254879	03_1	A	G	AG
Doxorubicin	17	62400710	PECAM1	kgp3264625	03_1	C	C	CC
Doxorubicin	9	27201691	TEK	kgp3273033	03_1	C	C	CC
Doxorubicin	8	108295828	ANGPT1	kgp3318017	03_1	G	G	GG
Doxorubicin	8	6411499	ANGPT2	kgp3325954	03_1	G	G	GG
Doxorubicin	8	108447975	ANGPT1	kgp3384662	03_1	C	C	CC
Doxorubicin	22	39626823	PDGFB	kgp3387008	03_1	G	G	GG
Doxorubicin	9	27140566	TEK	kgp339146	03_1	A	A	AA
Doxorubicin	8	108290759	ANGPT1	kgp3407513	03_1	G	G	GG
Doxorubicin	4	123751064	FGF2	kgp341564	03_1	G	G	GG
Doxorubicin	9	27191796	TEK	kgp3431808	03_1	A	G	AG
Doxorubicin	4	55977800	KDR	kgp3434955	03_1	G	G	GG
Doxorubicin	8	108421574	ANGPT1	kgp3436957	03_1	A	G	AG
Doxorubicin	8	108423399	ANGPT1	kgp345638	03_1	A	G	AG
Doxorubicin	8	6409020	ANGPT2	kgp3459665	03_1	A	A	AA
Doxorubicin	9	27193311	TEK	kgp3462055	03_1	A	G	AG
Doxorubicin	9	27210401	TEK	kgp3463511	03_1	C	C	CC
Doxorubicin	8	108290430	ANGPT1	kgp3480561	03_1	A	A	AA
Doxorubicin	4	123782341	FGF2	kgp3488468	03_1	G	G	GG
Doxorubicin	9	27215110	TEK	kgp3497450	03_1	G	G	GG
Doxorubicin	8	6367693	ANGPT2	kgp3511513	03_1	A	A	AA
Doxorubicin	17	62399202	PECAM1	kgp3526033	03_1	G	G	GG
Doxorubicin	8	108320265	ANGPT1	kgp3535255	03_1	A	A	AA
Doxorubicin	8	108349961	ANGPT1	kgp3583618	03_1	G	G	GG
Doxorubicin	4	123775433	FGF2	kgp3588521	03_1	G	G	GG
Doxorubicin	8	108293443	ANGPT1	kgp3598855	03_1	A	A	AA
Doxorubicin	8	108466254	ANGPT1	kgp3605594	03_1	A	A	AA
Doxorubicin	9	27118323	TEK	kgp361366	03_1	C	C	CC
Doxorubicin	8	108278139	ANGPT1	kgp364928	03_1	A	A	AA
Doxorubicin	8	108329350	ANGPT1	kgp3684739	03_1	G	G	GG
Doxorubicin	8	108270719	ANGPT1	kgp3701034	03_1	A	A	AA
Doxorubicin	9	27137489	TEK	kgp370694	03_1	C	C	CC
Doxorubicin	8	108368856	ANGPT1	kgp3717534	03_1	A	A	AA
Doxorubicin	8	108400681	ANGPT1	kgp3723605	03_1	A	A	AA
Doxorubicin	8	6357773	ANGPT2	kgp3763926	03_1	C	C	CC
Doxorubicin	9	27118707	TEK	kgp3771469	03_1	G	G	GG
Doxorubicin	9	27134973	TEK	kgp3798010	03_1	A	A	AA
Doxorubicin	9	27124128	TEK	kgp3813318	03_1	G	G	GG
Doxorubicin	9	27217383	TEK	kgp3840572	03_1	A	C	AC
Doxorubicin	9	27214887	TEK	kgp3874749	03_1	A	A	AA
Doxorubicin	4	55979070	KDR	kgp3896309	03_1	G	G	GG
Doxorubicin	8	108429605	ANGPT1	kgp3906114	03_1	G	G	GG
Doxorubicin	8	6412868	ANGPT2	kgp3921067	03_1	G	G	GG
Doxorubicin	8	6402671	ANGPT2	kgp3928925	03_1	A	G	AG
Doxorubicin	22	39619814	PDGFB	kgp3941826	03_1	G	G	GG
Doxorubicin	8	108271908	ANGPT1	kgp3971191	03_1	C	C	CC
Doxorubicin	9	27141293	TEK	kgp398685	03_1	G	G	GG
Doxorubicin	4	55954379	KDR	kgp4002872	03_1	G	G	GG
Doxorubicin	9	27182985	TEK	kgp4077963	03_1	A	A	AA
Doxorubicin	4	123769053	FGF2	kgp410428	03_1	G	G	GG
Doxorubicin	4	55944618	KDR	kgp410560	03_1	A	A	AA
Doxorubicin	9	27203764	TEK	kgp4110765	03_1	A	A	AA
Doxorubicin	9	27214685	TEK	kgp4126393	03_1	A	A	AA
Doxorubicin	8	108419508	ANGPT1	kgp413892	03_1	C	C	CC
Doxorubicin	17	62407030	PECAM1	kgp4150916	03_1	A	A	AA
Doxorubicin	4	55966898	KDR	kgp41706	03_1	A	A	AA
Doxorubicin	8	6364045	ANGPT2	kgp4171109	03_1	A	A	AA
Doxorubicin	8	108284126	ANGPT1	kgp4175925	03_1	A	A	AA
Doxorubicin	17	62399872	PECAM1	kgp4182012	03_1	A	A	AA
Doxorubicin	4	123778273	FGF2	kgp4182311	03_1	A	A	AA
Doxorubicin	8	108384635	ANGPT1	kgp4194413	03_1	C	C	CC
Doxorubicin	9	27161936	TEK	kgp4232667	03_1	A	A	AA
Doxorubicin	8	108379311	ANGPT1	kgp4236284	03_1	A	G	AG
Doxorubicin	6	43749163	VEGFA	kgp4263423	03_1	A	G	AG
Doxorubicin	6	43749230	VEGFA	kgp4341913	03_1	A	G	AG
Doxorubicin	9	27184319	TEK	kgp4347371	03_1	A	A	AA
Doxorubicin	9	27228154	TEK	kgp4383379	03_1	G	G	GG
Doxorubicin	4	123816291	FGF2	kgp4384301	03_1	A	A	AA
Doxorubicin	9	27177372	TEK	kgp4392054	03_1	A	G	AG
Doxorubicin	8	108501743	ANGPT1	kgp440445	03_1	A	A	AA
Doxorubicin	4	123783105	FGF2	kgp441064	03_1	A	A	AA
Doxorubicin	4	55952406	KDR	kgp4415222	03_1	G	G	GG
Doxorubicin	22	39629561	PDGFB	kgp4475735	03_1	G	G	GG
Doxorubicin	22	39620979	PDGFB	kgp4491970	03_1	G	G	GG
Doxorubicin	4	55976451	KDR	kgp4501538	03_1	A	A	AA
Doxorubicin	8	6415237	ANGPT2	kgp4516328	03_1	A	A	AA
Doxorubicin	9	27189869	TEK	kgp4531647	03_1	A	C	AC
Doxorubicin	9	27185101	TEK	kgp4558125	03_1	G	G	GG
Doxorubicin	8	108388485	ANGPT1	kgp4577722	03_1	G	G	GG
Doxorubicin	8	108459130	ANGPT1	kgp4592149	03_1	A	C	AC
Doxorubicin	8	108439699	ANGPT1	kgp4594287	03_1	G	G	GG
Doxorubicin	9	27188026	TEK	kgp4601022	03_1	G	G	GG
Doxorubicin	4	123749974	FGF2	kgp4609354	03_1	A	A	AA
Doxorubicin	9	27197368	TEK	kgp4663125	03_1	A	G	AG
Doxorubicin	2	113535395	IL1A	kgp4737481	03_1	C	C	CC
Doxorubicin	8	108294685	ANGPT1	kgp4749291	03_1	G	G	GG
Doxorubicin	8	108338177	ANGPT1	kgp4775628	03_1	G	G	GG
Doxorubicin	8	108272998	ANGPT1	kgp4777619	03_1	A	A	AA
Doxorubicin	9	27140413	TEK	kgp4787478	03_1	G	G	GG
Doxorubicin	8	108265283	ANGPT1	kgp4799066	03_1	C	C	CC
Doxorubicin	8	108409751	ANGPT1	kgp4811960	03_1	A	A	AA
Doxorubicin	8	108331819	ANGPT1	kgp4861250	03_1	G	G	GG
Doxorubicin	9	27181761	TEK	kgp4866617	03_1	A	A	AA
Doxorubicin	9	27180228	TEK	kgp4881537	03_1	G	G	GG
Doxorubicin	9	27218943	TEK	kgp4932073	03_1	A	A	AA
Doxorubicin	4	55964565	KDR	kgp4935169	03_1	A	G	AG
Doxorubicin	4	55991731	KDR	kgp4951997	03_1	A	G	AG
Doxorubicin	8	6413634	ANGPT2	kgp4961294	03_1	G	G	GG
Doxorubicin	9	27195053	TEK	kgp5012012	03_1	G	G	GG
Doxorubicin	8	108448123	ANGPT1	kgp5044627	03_1	A	A	AA
Doxorubicin	8	108438485	ANGPT1	kgp5077953	03_1	G	G	GG
Doxorubicin	4	123818511	FGF2	kgp5150013	03_1	A	C	AC
Doxorubicin	8	108349425	ANGPT1	kgp5150806	03_1	A	A	AA
Doxorubicin	9	27214371	TEK	kgp5162361	03_1	A	A	AA
Doxorubicin	4	123751737	FGF2	kgp519529	03_1	G	G	GG
Doxorubicin	8	108275009	ANGPT1	kgp5199370	03_1	A	G	AG
Doxorubicin	9	27213896	TEK	kgp5222983	03_1	G	G	GG
Doxorubicin	9	27173082	TEK	kgp52394	03_1	A	A	AA
Doxorubicin	8	108388126	ANGPT1	kgp5240140	03_1	A	A	AA
Doxorubicin	9	27184755	TEK	kgp5258173	03_1	C	C	CC
Doxorubicin	8	108412243	ANGPT1	kgp5261974	03_1	G	G	GG
Doxorubicin	9	27213612	TEK	kgp526409	03_1	C	C	CC
Doxorubicin	9	27120194	TEK	kgp5288658	03_1	G	G	GG
Doxorubicin	8	6400005	ANGPT2	kgp5289267	03_1	A	A	AA
Doxorubicin	8	6391659	ANGPT2	kgp5305701	03_1	G	G	GG
Doxorubicin	4	123817175	FGF2	kgp5315185	03_1	A	A	AA
Doxorubicin	8	6400081	ANGPT2	kgp5334252	03_1	C	C	CC
Doxorubicin	20	44640959	MMP9	kgp5341585	03_1	A	G	AG
Doxorubicin	8	108428790	ANGPT1	kgp5344950	03_1	G	G	GG
Doxorubicin	4	55974648	KDR	kgp5372419	03_1	G	G	GG
Doxorubicin	4	55944842	KDR	kgp5375217	03_1	A	A	AA
Doxorubicin	8	108361792	ANGPT1	kgp5398488	03_1	A	A	AA
Doxorubicin	6	43740094	VEGFA	kgp5403433	03_1	A	A	AA
Doxorubicin	9	27219640	TEK	kgp5403698	03_1	A	C	AC
Doxorubicin	17	62406374	PECAM1	kgp5409482	03_1	G	G	GG
Doxorubicin	8	108482205	ANGPT1	kgp5433797	03_1	G	G	GG
Doxorubicin	9	27183363	TEK	kgp5447903	03_1	G	G	GG
Doxorubicin	8	108262382	ANGPT1	kgp5452356	03_1	A	A	AA
Doxorubicin	4	55944891	KDR	kgp5457229	03_1	A	A	AA
Doxorubicin	8	108431848	ANGPT1	kgp5469299	03_1	A	G	AG
Doxorubicin	8	6396020	ANGPT2	kgp5470583	03_1	A	G	AG
Doxorubicin	20	44644965	MMP9	kgp5474569	03_1	G	G	GG
Doxorubicin	8	108414267	ANGPT1	kgp5480713	03_1	A	A	AA
Doxorubicin	8	6367380	ANGPT2	kgp5490644	03_1	A	A	AA
Doxorubicin	8	6398938	ANGPT2	kgp5498777	03_1	A	A	AA
Doxorubicin	4	123751996	FGF2	kgp550083	03_1	A	A	AA
Doxorubicin	9	27228058	TEK	kgp550808	03_1	A	C	AC
Doxorubicin	22	39631768	PDGFB	kgp5511870	03_1	C	C	CC
Doxorubicin	6	43747962	VEGFA	kgp5518709	03_1	A	A	AA
Doxorubicin	9	27155789	TEK	kgp5538765	03_1	A	G	AG
Doxorubicin	8	108369037	ANGPT1	kgp5539069	03_1	A	A	AA
Doxorubicin	17	62406333	PECAM1	kgp5551467	03_1	A	A	AA
Doxorubicin	8	6402931	ANGPT2	kgp5569959	03_1	G	G	GG
Doxorubicin	8	6357611	ANGPT2	kgp5584403	03_1	G	G	GG
Doxorubicin	9	27227992	TEK	kgp5593491	03_1	A	A	AA
Doxorubicin	8	6386584	ANGPT2	kgp5605530	03_1	G	G	GG
Doxorubicin	4	55987002	KDR	kgp5629045	03_1	A	A	AA
Doxorubicin	9	27169704	TEK	kgp563224	03_1	A	A	AA
Doxorubicin	4	123810669	FGF2	kgp5665988	03_1	C	C	CC
Doxorubicin	8	108450313	ANGPT1	kgp5669159	03_1	G	G	GG
Doxorubicin	8	108367678	ANGPT1	kgp5674204	03_1	G	G	GG
Doxorubicin	8	108498589	ANGPT1	kgp5691898	03_1	A	A	AA
Doxorubicin	8	108339700	ANGPT1	kgp5699877	03_1	C	C	CC
Doxorubicin	9	27111154	TEK	kgp5704177	03_1	A	C	AC
Doxorubicin	8	108334162	ANGPT1	kgp5704957	03_1	C	C	CC
Doxorubicin	4	123806008	FGF2	kgp5768041	03_1	G	G	GG
Doxorubicin	20	44639599	MMP9	kgp5769392	03_1	G	G	GG
Doxorubicin	9	27169190	TEK	kgp5780036	03_1	A	A	AA
Doxorubicin	8	108290925	ANGPT1	kgp5781594	03_1	G	G	GG
Doxorubicin	8	108427335	ANGPT1	kgp5802823	03_1	A	G	AG
Doxorubicin	8	108494567	ANGPT1	kgp5813659	03_1	A	A	AA
Doxorubicin	9	27174047	TEK	kgp5852762	03_1	A	A	AA
Doxorubicin	8	108441572	ANGPT1	kgp5853097	03_1	A	G	AG
Doxorubicin	9	27118167	TEK	kgp5855094	03_1	A	A	AA
Doxorubicin	8	108262669	ANGPT1	kgp58888	03_1	A	T	AT
Doxorubicin	9	27126919	TEK	kgp5895256	03_1	A	A	AA
Doxorubicin	8	6357307	ANGPT2	kgp5904861	03_1	A	A	AA
Doxorubicin	9	27187508	TEK	kgp5906089	03_1	A	A	AA
Doxorubicin	9	27196494	TEK	kgp5913021	03_1	C	C	CC
Doxorubicin	8	108289698	ANGPT1	kgp5936631	03_1	A	A	AA
Doxorubicin	4	55989661	KDR	kgp5941942	03_1	A	A	AA
Doxorubicin	8	6378784	ANGPT2	kgp5955772	03_1	C	C	CC
Doxorubicin	9	27119888	TEK	kgp5961775	03_1	G	G	GG
Doxorubicin	4	55948108	KDR	kgp5992784	03_1	G	G	GG
Doxorubicin	9	27115174	TEK	kgp5994070	03_1	A	A	AA
Doxorubicin	9	27219600	TEK	kgp601144	03_1	A	A	AA
Doxorubicin	9	27168970	TEK	kgp6019706	03_1	C	C	CC
Doxorubicin	8	6370183	ANGPT2	kgp6026889	03_1	A	A	AA
Doxorubicin	4	55961890	KDR	kgp6029191	03_1	G	G	GG
Doxorubicin	8	6403605	ANGPT2	kgp6061323	03_1	A	A	AA
Doxorubicin	4	123757748	FGF2	kgp6105971	03_1	A	G	AG
Doxorubicin	8	108318092	ANGPT1	kgp6134638	03_1	A	G	AG
Doxorubicin	8	108317019	ANGPT1	kgp6156302	03_1	A	A	AA
Doxorubicin	8	108491344	ANGPT1	kgp6168766	03_1	A	A	AA
Doxorubicin	8	108479328	ANGPT1	kgp6175616	03_1	A	C	AC
Doxorubicin	4	55958240	KDR	kgp6181948	03_1	A	A	AA
Doxorubicin	8	108481964	ANGPT1	kgp6183306	03_1	A	A	AA
Doxorubicin	8	108373109	ANGPT1	kgp6214663	03_1	A	C	AC
Doxorubicin	9	27125467	TEK	kgp6261607	03_1	A	C	AC
Doxorubicin	4	123775377	FGF2	kgp6269175	03_1	A	A	AA
Doxorubicin	8	6373499	ANGPT2	kgp6281573	03_1	A	G	AG
Doxorubicin	9	27110480	TEK	kgp6296850	03_1	C	C	CC
Doxorubicin	8	6386441	ANGPT2	kgp6303808	03_1	G	G	GG
Doxorubicin	8	6369551	ANGPT2	kgp6375595	03_1	G	G	GG
Doxorubicin	9	27178697	TEK	kgp6392553	03_1	G	G	GG
Doxorubicin	8	6378691	ANGPT2	kgp6396650	03_1	A	A	AA
Doxorubicin	9	27111268	TEK	kgp6403250	03_1	A	A	AA
Doxorubicin	2	113532236	IL1A	kgp6417740	03_1	A	A	AA
Doxorubicin	4	123817528	FGF2	kgp6438668	03_1	A	G	AG
Doxorubicin	8	108272706	ANGPT1	kgp6472688	03_1	A	A	AA
Doxorubicin	9	27167194	TEK	kgp6558125	03_1	A	A	AA
Doxorubicin	9	27214150	TEK	kgp6558509	03_1	T	T	TT
Doxorubicin	4	123776400	FGF2	kgp6574755	03_1	A	A	AA
Doxorubicin	4	123782896	FGF2	kgp6607603	03_1	A	T	AT
Doxorubicin	8	108384414	ANGPT1	kgp6607890	03_1	A	A	AA
Doxorubicin	4	123764508	FGF2	kgp6619268	03_1	A	A	AA
Doxorubicin	4	123748524	FGF2	kgp6621464	03_1	A	A	AA
Doxorubicin	8	6360476	ANGPT2	kgp6648278	03_1	G	G	GG
Doxorubicin	9	27193343	TEK	kgp6667066	03_1	G	G	GG
Doxorubicin	6	43749110	VEGFA	kgp6673901	03_1	G	G	GG
Doxorubicin	4	123808642	FGF2	kgp6696682	03_1	G	G	GG
Doxorubicin	8	108287280	ANGPT1	kgp6710851	03_1	G	G	GG
Doxorubicin	8	108418905	ANGPT1	kgp6721377	03_1	G	G	GG
Doxorubicin	9	27179834	TEK	kgp6732846	03_1	A	C	AC
Doxorubicin	8	108499602	ANGPT1	kgp6756647	03_1	A	G	AG
Doxorubicin	8	6371291	ANGPT2	kgp6759652	03_1	A	A	AA
Doxorubicin	9	27187216	TEK	kgp6766232	03_1	C	C	CC
Doxorubicin	8	108263871	ANGPT1	kgp6775910	03_1	G	G	GG
Doxorubicin	8	108323713	ANGPT1	kgp6794599	03_1	A	A	AA
Doxorubicin	4	55968820	KDR	kgp6843852	03_1	G	G	GG
Doxorubicin	4	55968053	KDR	kgp6857767	03_1	A	C	AC
Doxorubicin	8	108271176	ANGPT1	kgp6878346	03_1	G	G	GG
Doxorubicin	4	123776531	FGF2	kgp6880528	03_1	G	G	GG
Doxorubicin	17	62406518	PECAM1	kgp6882625	03_1	A	A	AA
Doxorubicin	8	108405616	ANGPT1	kgp6885705	03_1	G	G	GG
Doxorubicin	9	27142888	TEK	kgp6903911	03_1	A	G	AG
Doxorubicin	4	55951300	KDR	kgp6911174	03_1	A	A	AA
Doxorubicin	9	27152422	TEK	kgp691649	03_1	A	A	AA
Doxorubicin	4	55955023	KDR	kgp6934108	03_1	G	G	GG
Doxorubicin	8	108476236	ANGPT1	kgp6942743	03_1	G	G	GG
Doxorubicin	9	27132073	TEK	kgp6969674	03_1	A	C	AC
Doxorubicin	20	44639511	MMP9	kgp6976865	03_1	A	G	AG
Doxorubicin	8	108497859	ANGPT1	kgp7005460	03_1	G	G	GG
Doxorubicin	9	27176267	TEK	kgp7007220	03_1	A	A	AA
Doxorubicin	8	6387308	ANGPT2	kgp704286	03_1	A	A	AA
Doxorubicin	6	43746410	VEGFA	kgp7044318	03_1	G	G	GG
Doxorubicin	9	27134683	TEK	kgp71023	03_1	A	A	AA
Doxorubicin	8	6357235	ANGPT2	kgp7122077	03_1	T	T	TT
Doxorubicin	9	27219280	TEK	kgp7125477	03_1	C	C	CC
Doxorubicin	8	6413995	ANGPT2	kgp7182621	03_1	G	G	GG
Doxorubicin	6	43748845	VEGFA	kgp7209735	03_1	G	G	GG
Doxorubicin	4	55953380	KDR	kgp7227395	03_1	A	G	AG
Doxorubicin	8	108324756	ANGPT1	kgp7237939	03_1	A	G	AG
Doxorubicin	4	55962166	KDR	kgp7298833	03_1	A	G	AG
Doxorubicin	8	6363918	ANGPT2	kgp7314193	03_1	A	A	AA
Doxorubicin	22	39634923	PDGFB	kgp7366403	03_1	A	G	AG
Doxorubicin	4	123818085	FGF2	kgp7387263	03_1	C	C	CC
Doxorubicin	4	55972946	KDR	kgp7485533	03_1	A	A	AA
Doxorubicin	4	55990484	KDR	kgp750091	03_1	A	A	AA
Doxorubicin	4	123764458	FGF2	kgp7505379	03_1	C	C	CC
Doxorubicin	9	27130234	TEK	kgp7506185	03_1	A	A	AA
Doxorubicin	22	39620002	PDGFB	kgp7535083	03_1	G	G	GG
Doxorubicin	4	123797982	FGF2	kgp75714	03_1	G	G	GG
Doxorubicin	8	6366001	ANGPT2	kgp7589269	03_1	A	A	AA
Doxorubicin	8	108500501	ANGPT1	kgp7640452	03_1	A	A	AA
Doxorubicin	8	108476231	ANGPT1	kgp7659629	03_1	G	G	GG
Doxorubicin	8	108468796	ANGPT1	kgp767089	03_1	G	G	GG
Doxorubicin	4	123773439	FGF2	kgp7677534	03_1	A	A	AA
Doxorubicin	9	27215690	TEK	kgp7680052	03_1	A	A	AA
Doxorubicin	8	108413199	ANGPT1	kgp7700047	03_1	G	G	GG
Doxorubicin	8	108421335	ANGPT1	kgp7710359	03_1	A	A	AA
Doxorubicin	8	108370415	ANGPT1	kgp772162	03_1	A	A	AA
Doxorubicin	4	55974866	KDR	kgp7749037	03_1	G	G	GG
Doxorubicin	8	6357639	ANGPT2	kgp7761388	03_1	A	A	AA
Doxorubicin	9	27156574	TEK	kgp7766643	03_1	A	G	AG
Doxorubicin	4	123780830	FGF2	kgp7769959	03_1	C	C	CC
Doxorubicin	8	108309010	ANGPT1	kgp778862	03_1	G	G	GG
Doxorubicin	22	39619897	PDGFB	kgp7792367	03_1	G	G	GG
Doxorubicin	4	123816124	FGF2	kgp7802909	03_1	G	G	GG
Doxorubicin	8	108319808	ANGPT1	kgp784200	03_1	G	G	GG
Doxorubicin	8	6360289	ANGPT2	kgp7846762	03_1	C	C	CC
Doxorubicin	8	108461005	ANGPT1	kgp787370	03_1	G	G	GG
Doxorubicin	4	123773814	FGF2	kgp7875056	03_1	G	G	GG
Doxorubicin	8	6357988	ANGPT2	kgp7878007	03_1	G	G	GG
Doxorubicin	8	6371545	ANGPT2	kgp7883646	03_1	G	G	GG
Doxorubicin	9	27137729	TEK	kgp7896449	03_1	A	G	AG
Doxorubicin	8	108432379	ANGPT1	kgp7912297	03_1	A	G	AG
Doxorubicin	9	27113947	TEK	kgp7962596	03_1	G	G	GG
Doxorubicin	9	27189959	TEK	kgp8000820	03_1	C	C	CC
Doxorubicin	6	43747450	VEGFA	kgp8040462	03_1	A	A	AA
Doxorubicin	8	108355211	ANGPT1	kgp8045162	03_1	G	G	GG
Doxorubicin	8	6411888	ANGPT2	kgp8064835	03_1	G	G	GG
Doxorubicin	8	108490096	ANGPT1	kgp8118141	03_1	A	A	AA
Doxorubicin	9	27217518	TEK	kgp8120784	03_1	A	A	AA
Doxorubicin	8	108391517	ANGPT1	kgp8132474	03_1	A	A	AA
Doxorubicin	9	27209422	TEK	kgp8138832	03_1	A	G	AG
Doxorubicin	8	6375904	ANGPT2	kgp8140231	03_1	A	A	AA
Doxorubicin	8	6375763	ANGPT2	kgp8145167	03_1	A	A	AA
Doxorubicin	9	27229282	TEK	kgp8161909	03_1	A	A	AA
Doxorubicin	9	27161517	TEK	kgp8216817	03_1	A	G	AG
Doxorubicin	8	6420574	ANGPT2	kgp8230129	03_1	A	A	AA
Doxorubicin	8	108309239	ANGPT1	kgp8241931	03_1	G	G	GG
Doxorubicin	8	108386173	ANGPT1	kgp8243223	03_1	A	A	AA
Doxorubicin	9	27168704	TEK	kgp8271876	03_1	A	A	AA
Doxorubicin	8	6382470	ANGPT2	kgp8283537	03_1	A	A	AA
Doxorubicin	8	108494771	ANGPT1	kgp8298054	03_1	G	G	GG
Doxorubicin	8	108306155	ANGPT1	kgp8329081	03_1	G	G	GG
Doxorubicin	8	108356723	ANGPT1	kgp8367887	03_1	A	A	AA
Doxorubicin	8	108446230	ANGPT1	kgp8376888	03_1	G	G	GG
Doxorubicin	8	108377199	ANGPT1	kgp8405710	03_1	G	G	GG
Doxorubicin	6	43751075	VEGFA	kgp8432034	03_1	A	G	AG
Doxorubicin	8	108505085	ANGPT1	kgp8435403	03_1	C	C	CC
Doxorubicin	9	27227229	TEK	kgp8447165	03_1	A	G	AG
Doxorubicin	6	43751669	VEGFA	kgp8460038	03_1	C	G	CG
Doxorubicin	8	108413337	ANGPT1	kgp8488107	03_1	G	G	GG
Doxorubicin	8	108357096	ANGPT1	kgp8506572	03_1	A	G	AG
Doxorubicin	8	108477351	ANGPT1	kgp862466	03_1	G	G	GG
Doxorubicin	4	123812881	FGF2	kgp8633222	03_1	G	G	GG
Doxorubicin	8	6371448	ANGPT2	kgp8637171	03_1	A	A	AA
Doxorubicin	4	123752675	FGF2	kgp8648145	03_1	A	A	AA
Doxorubicin	4	55951823	KDR	kgp8653909	03_1	A	A	AA
Doxorubicin	8	6374478	ANGPT2	kgp8682043	03_1	G	G	GG
Doxorubicin	8	108443056	ANGPT1	kgp8684746	03_1	C	C	CC
Doxorubicin	4	123818247	FGF2	kgp86914	03_1	A	A	AA
Doxorubicin	8	6403370	ANGPT2	kgp8707918	03_1	G	G	GG
Doxorubicin	9	27156744	TEK	kgp8725195	03_1	A	A	AA
Doxorubicin	17	62403154	PECAM1	kgp8727216	03_1	A	A	AA
Doxorubicin	8	6397105	ANGPT2	kgp872913	03_1	A	A	AA
Doxorubicin	9	27206825	TEK	kgp8740153	03_1	C	C	CC
Doxorubicin	6	43740840	VEGFA	kgp8742852	03_1	G	G	GG
Doxorubicin	20	44643111	MMP9	kgp878501	03_1	G	G	GG
Doxorubicin	8	108267915	ANGPT1	kgp8786917	03_1	A	G	AG
Doxorubicin	9	27146241	TEK	kgp8787136	03_1	A	A	AA
Doxorubicin	4	123798810	FGF2	kgp8815753	03_1	G	G	GG
Doxorubicin	6	43739327	VEGFA	kgp881936	03_1	G	G	GG
Doxorubicin	8	108419903	ANGPT1	kgp8821598	03_1	G	G	GG
Doxorubicin	9	27168425	TEK	kgp8828393	03_1	A	G	AG
Doxorubicin	2	113531947	IL1A	kgp8836911	03_1	C	C	CC
Doxorubicin	8	108393977	ANGPT1	kgp8862193	03_1	A	G	AG
Doxorubicin	8	108367044	ANGPT1	kgp887746	03_1	A	A	AA
Doxorubicin	4	123785184	FGF2	kgp8911967	03_1	A	A	AA
Doxorubicin	8	6402888	ANGPT2	kgp89130	03_1	C	C	CC
Doxorubicin	8	6408216	ANGPT2	kgp8953696	03_1	A	T	AT
Doxorubicin	17	62404525	PECAM1	kgp896694	03_1	G	G	GG
Doxorubicin	9	27215039	TEK	kgp8990121	03_1	C	C	CC
Doxorubicin	9	27165000	TEK	kgp9034838	03_1	A	A	AA
Doxorubicin	9	27124431	TEK	kgp9046501	03_1	G	G	GG
Doxorubicin	9	27172434	TEK	kgp9053329	03_1	G	G	GG
Doxorubicin	8	6372543	ANGPT2	kgp9054749	03_1	A	G	AG
Doxorubicin	8	108266007	ANGPT1	kgp9059914	03_1	G	G	GG
Doxorubicin	9	27182887	TEK	kgp9061157	03_1	A	G	AG
Doxorubicin	9	27214989	TEK	kgp9067365	03_1	G	G	GG
Doxorubicin	9	27176006	TEK	kgp9075789	03_1	G	G	GG
Doxorubicin	9	27215497	TEK	kgp9097311	03_1	A	G	AG
Doxorubicin	4	123816707	FGF2	kgp9097592	03_1	A	A	AA
Doxorubicin	4	55946171	KDR	kgp9143262	03_1	G	G	GG
Doxorubicin	8	108369127	ANGPT1	kgp9232548	03_1	A	C	AC
Doxorubicin	8	108280438	ANGPT1	kgp9238024	03_1	C	C	CC
Doxorubicin	9	27119375	TEK	kgp9255466	03_1	A	A	AA
Doxorubicin	9	27123225	TEK	kgp9289311	03_1	G	G	GG
Doxorubicin	6	43751037	VEGFA	kgp9319879	03_1	A	G	AG
Doxorubicin	4	55959862	KDR	kgp9331815	03_1	A	G	AG
Doxorubicin	8	108396035	ANGPT1	kgp9338469	03_1	A	G	AG
Doxorubicin	9	27157617	TEK	kgp9365492	03_1	G	G	GG
Doxorubicin	4	123813719	FGF2	kgp9374353	03_1	A	A	AA
Doxorubicin	4	123757994	FGF2	kgp9376778	03_1	G	G	GG
Doxorubicin	8	6375877	ANGPT2	kgp9383325	03_1	A	A	AA
Doxorubicin	8	108269027	ANGPT1	kgp9413832	03_1	G	G	GG
Doxorubicin	8	6409312	ANGPT2	kgp9469281	03_1	G	G	GG
Doxorubicin	9	27154419	TEK	kgp9470693	03_1	A	A	AA
Doxorubicin	17	62403698	PECAM1	kgp9477544	03_1	C	C	CC
Doxorubicin	9	27135336	TEK	kgp9479262	03_1	C	C	CC
Doxorubicin	8	6399600	ANGPT2	kgp9511058	03_1	A	A	AA
Doxorubicin	2	113532885	IL1A	kgp9561721	03_1	C	C	CC
Doxorubicin	4	123817222	FGF2	kgp9573684	03_1	A	A	AA
Doxorubicin	8	6419345	ANGPT2	kgp9637984	03_1	G	G	GG
Doxorubicin	8	108317615	ANGPT1	kgp9671736	03_1	A	G	AG
Doxorubicin	17	62406985	PECAM1	kgp9700727	03_1	G	G	GG
Doxorubicin	8	108426583	ANGPT1	kgp9742050	03_1	A	A	AA
Doxorubicin	9	27186033	TEK	kgp9748530	03_1	A	G	AG
Doxorubicin	22	39622939	PDGFB	kgp9789603	03_1	C	C	CC
Doxorubicin	4	55984908	KDR	kgp9796218	03_1	A	A	AA
Doxorubicin	8	6390975	ANGPT2	kgp9806328	03_1	A	A	AA
Doxorubicin	4	123763901	FGF2	kgp9812941	03_1	G	G	GG
Doxorubicin	6	43747371	VEGFA	kgp9815473	03_1	A	A	AA
Doxorubicin	9	27140049	TEK	kgp9826289	03_1	A	A	AA
Doxorubicin	4	55947155	KDR	kgp9855605	03_1	A	A	AA
Doxorubicin	4	123757034	FGF2	kgp9864064	03_1	G	G	GG
Doxorubicin	22	39626572	PDGFB	kgp9865762	03_1	A	G	AG
Doxorubicin	6	43748643	VEGFA	kgp9877453	03_1	G	G	GG
Doxorubicin	9	27206669	TEK	kgp9882918	03_1	G	G	GG
Doxorubicin	8	108280039	ANGPT1	kgp9889662	03_1	A	A	AA
Doxorubicin	9	27124976	TEK	kgp9903219	03_1	G	G	GG
Doxorubicin	4	123757031	FGF2	kgp9916740	03_1	A	A	AA
Doxorubicin	9	27180967	TEK	kgp9944268	03_1	C	C	CC
Doxorubicin	8	108340883	ANGPT1	kgp9951194	03_1	A	G	AG
Doxorubicin	9	27182412	TEK	kgp9976766	03_1	G	G	GG
Doxorubicin	9	27161735	TEK	kgp9977744	03_1	G	G	GG
Doxorubicin	4	123785448	FGF2	kgp9977810	03_1	G	G	GG
Doxorubicin	8	108504565	ANGPT1	kgp9977988	03_1	A	A	AA
Doxorubicin	9	27174426	TEK	kgp9982634	03_1	G	G	GG
Doxorubicin	8	108506363	ANGPT1	P1_M_061510_8_484_M	03_1	I	I	II
Doxorubicin	4	123799987	FGF2	rs10028204	03_1	G	G	GG
Doxorubicin	8	108440057	ANGPT1	rs1004459	03_1	G	G	GG
Doxorubicin	8	108439898	ANGPT1	rs1004460	03_1	C	C	CC
Doxorubicin	8	108441642	ANGPT1	rs10086336	03_1	A	G	AG
Doxorubicin	8	108287597	ANGPT1	rs10090742	03_1	A	G	AG
Doxorubicin	8	6396241	ANGPT2	rs10092206	03_1	A	G	AG
Doxorubicin	8	108458582	ANGPT1	rs10098499	03_1	A	G	AG
Doxorubicin	8	6397842	ANGPT2	rs10099687	03_1	A	A	AA
Doxorubicin	8	108266983	ANGPT1	rs10100390	03_1	G	G	GG
Doxorubicin	8	108459674	ANGPT1	rs10102601	03_1	A	A	AA
Doxorubicin	8	6374065	ANGPT2	rs10102851	03_1	A	A	AA
Doxorubicin	8	108309253	ANGPT1	rs10107638	03_1	G	G	GG
Doxorubicin	8	108424187	ANGPT1	rs10110293	03_1	A	A	AA
Doxorubicin	8	108306367	ANGPT1	rs10110459	03_1	A	A	AA
Doxorubicin	8	108359453	ANGPT1	rs10156238	03_1	G	G	GG
Doxorubicin	6	43753212	VEGFA	rs10434	03_1	A	G	AG
Doxorubicin	4	123810328	FGF2	rs10452197	03_1	A	A	AA
Doxorubicin	4	123814308	FGF2	rs1048201	03_1	G	G	GG
Doxorubicin	17	62400000	PECAM1	rs1050382	03_1	A	A	AA
Doxorubicin	8	108278616	ANGPT1	rs10505100	03_1	A	C	AC
Doxorubicin	8	108283945	ANGPT1	rs10505101	03_1	A	A	AA
Doxorubicin	8	108307337	ANGPT1	rs10505105	03_1	G	G	GG
Doxorubicin	8	108495057	ANGPT1	rs10505108	03_1	G	G	GG
Doxorubicin	9	27134868	TEK	rs10511799	03_1	A	G	AG
Doxorubicin	9	27168315	TEK	rs10511802	03_1	A	G	AG
Doxorubicin	9	27154617	TEK	rs10511803	03_1	A	A	AA
Doxorubicin	8	6360186	ANGPT2	rs1053973	03_1	A	A	AA
Doxorubicin	9	27115768	TEK	rs10738763	03_1	A	G	AG
Doxorubicin	9	27212360	TEK	rs10757641	03_1	A	A	AA
Doxorubicin	9	27171373	TEK	rs10812529	03_1	A	C	AC
Doxorubicin	9	27197282	TEK	rs10812532	03_1	A	A	AA
Doxorubicin	9	27228564	TEK	rs10812540	03_1	A	G	AG
Doxorubicin	8	108341751	ANGPT1	rs10955450	03_1	A	G	AG
Doxorubicin	8	108407313	ANGPT1	rs10955455	03_1	A	C	AC
Doxorubicin	9	27166159	TEK	rs10967750	03_1	A	G	AG
Doxorubicin	9	27182825	TEK	rs10967760	03_1	A	G	AG
Doxorubicin	9	27164846	TEK	rs1107774	03_1	A	G	AG
Doxorubicin	17	62405369	PECAM1	rs1108591	03_1	A	A	AA
Doxorubicin	9	27212966	TEK	rs1111782	03_1	A	A	AA
Doxorubicin	4	55982752	KDR	rs11133360	03_1	G	G	GG
Doxorubicin	8	108490998	ANGPT1	rs1157411	03_1	A	C	AC
Doxorubicin	22	39629329	PDGFB	rs11704525	03_1	A	C	AC
Doxorubicin	4	55970101	KDR	rs11732292	03_1	A	C	AC
Doxorubicin	8	6396358	ANGPT2	rs11775442	03_1	A	G	AG
Doxorubicin	8	108279912	ANGPT1	rs11777978	03_1	A	G	AG
Doxorubicin	8	108334662	ANGPT1	rs11781223	03_1	A	G	AG
Doxorubicin	8	108409423	ANGPT1	rs11785702	03_1	A	C	AC
Doxorubicin	8	108445788	ANGPT1	rs11786476	03_1	A	G	AG
Doxorubicin	9	27138898	TEK	rs11789885	03_1	A	G	AG
Doxorubicin	4	123772614	FGF2	rs11938826	03_1	C	G	CG
Doxorubicin	4	55978210	KDR	rs11941492	03_1	G	G	GG
Doxorubicin	8	6395909	ANGPT2	rs11989215	03_1	A	A	AA
Doxorubicin	8	108463840	ANGPT1	rs11991529	03_1	G	G	GG
Doxorubicin	9	27144516	TEK	rs12001452	03_1	G	G	GG
Doxorubicin	9	27144863	TEK	rs12005388	03_1	A	G	AG
Doxorubicin	9	27168433	TEK	rs12349832	03_1	A	G	AG
Doxorubicin	4	55991042	KDR	rs12502008	03_1	A	C	AC
Doxorubicin	4	123803370	FGF2	rs12506776	03_1	G	G	GG
Doxorubicin	8	6394876	ANGPT2	rs12541780	03_1	A	A	AA
Doxorubicin	8	6413948	ANGPT2	rs12543837	03_1	A	G	AG
Doxorubicin	8	6417834	ANGPT2	rs12547077	03_1	A	G	AG
Doxorubicin	8	6394494	ANGPT2	rs12550622	03_1	A	G	AG
Doxorubicin	9	27136705	TEK	rs12552985	03_1	A	G	AG
Doxorubicin	9	27116823	TEK	rs12554723	03_1	A	G	AG
Doxorubicin	9	27173704	TEK	rs12554799	03_1	A	A	AA
Doxorubicin	8	6389216	ANGPT2	rs12674822	03_1	A	C	AC
Doxorubicin	8	108366032	ANGPT1	rs1283651	03_1	A	A	AA
Doxorubicin	8	108377347	ANGPT1	rs1283658	03_1	G	G	GG
Doxorubicin	8	108409931	ANGPT1	rs1283663	03_1	A	A	AA
Doxorubicin	8	108434677	ANGPT1	rs1283670	03_1	A	A	AA
Doxorubicin	8	108431161	ANGPT1	rs1283673	03_1	A	G	AG
Doxorubicin	8	108427960	ANGPT1	rs1283678	03_1	G	G	GG
Doxorubicin	8	108427493	ANGPT1	rs1283679	03_1	A	A	AA
Doxorubicin	8	108445984	ANGPT1	rs1283681	03_1	G	G	GG
Doxorubicin	8	108445220	ANGPT1	rs1283682	03_1	G	G	GG
Doxorubicin	8	108416439	ANGPT1	rs1283687	03_1	A	A	AA
Doxorubicin	8	108438906	ANGPT1	rs1283699	03_1	A	A	AA
Doxorubicin	8	108437679	ANGPT1	rs1283701	03_1	C	C	CC
Doxorubicin	8	108403482	ANGPT1	rs1283703	03_1	A	A	AA
Doxorubicin	8	108400823	ANGPT1	rs1283706	03_1	A	G	AG
Doxorubicin	8	108466317	ANGPT1	rs1283713	03_1	G	G	GG
Doxorubicin	8	108472328	ANGPT1	rs1283720	03_1	G	G	GG
Doxorubicin	8	108460133	ANGPT1	rs1283722	03_1	G	G	GG
Doxorubicin	8	108378411	ANGPT1	rs1293194	03_1	A	G	AG
Doxorubicin	4	55961086	KDR	rs13129474	03_1	G	G	GG
Doxorubicin	8	6402367	ANGPT2	rs13250248	03_1	G	G	GG
Doxorubicin	8	108447543	ANGPT1	rs13255500	03_1	A	A	AA
Doxorubicin	8	6398677	ANGPT2	rs13255574	03_1	G	G	GG
Doxorubicin	8	108499883	ANGPT1	rs13257142	03_1	G	G	GG
Doxorubicin	8	108292664	ANGPT1	rs13257393	03_1	A	G	AG
Doxorubicin	8	108439362	ANGPT1	rs13263947	03_1	G	G	GG
Doxorubicin	8	6396763	ANGPT2	rs13269021	03_1	A	C	AC
Doxorubicin	8	108503702	ANGPT1	rs13272688	03_1	G	G	GG
Doxorubicin	8	108454681	ANGPT1	rs13273578	03_1	A	G	AG
Doxorubicin	8	108463603	ANGPT1	rs13274462	03_1	A	G	AG
Doxorubicin	8	108446403	ANGPT1	rs13280030	03_1	A	A	AA
Doxorubicin	8	6376877	ANGPT2	rs13281117	03_1	G	G	GG
Doxorubicin	17	62400749	PECAM1	rs13306807	03_1	A	A	AA
Doxorubicin	9	27190655	TEK	rs1334811	03_1	G	G	GG
Doxorubicin	8	108440510	ANGPT1	rs13439018	03_1	A	G	AG
Doxorubicin	8	108386442	ANGPT1	rs1347183	03_1	A	G	AG
Doxorubicin	8	6396870	ANGPT2	rs1375668	03_1	A	A	AA
Doxorubicin	9	27161811	TEK	rs1413825	03_1	A	G	AG
Doxorubicin	9	27201968	TEK	rs1413829	03_1	G	G	GG
Doxorubicin	8	108461828	ANGPT1	rs1433165	03_1	A	G	AG
Doxorubicin	8	108462641	ANGPT1	rs1433166	03_1	A	G	AG
Doxorubicin	8	108476951	ANGPT1	rs1433168	03_1	A	G	AG
Doxorubicin	8	108484298	ANGPT1	rs1433169	03_1	A	G	AG
Doxorubicin	8	108392928	ANGPT1	rs1433176	03_1	G	G	GG
Doxorubicin	8	108360046	ANGPT1	rs1433178	03_1	A	G	AG
Doxorubicin	8	108452794	ANGPT1	rs1433184	03_1	A	A	AA
Doxorubicin	8	108447635	ANGPT1	rs1433185	03_1	A	G	AG
Doxorubicin	8	108366127	ANGPT1	rs1433195	03_1	G	G	GG
Doxorubicin	17	62404390	PECAM1	rs1470453	03_1	G	G	GG
Doxorubicin	4	55955232	KDR	rs1531289	03_1	G	G	GG
Doxorubicin	2	113538782	IL1A	rs1533463	03_1	G	G	GG
Doxorubicin	17	62403328	PECAM1	rs1550792	03_1	A	A	AA
Doxorubicin	9	27228754	TEK	rs1555454	03_1	A	A	AA
Doxorubicin	2	113540205	IL1A	rs1609682	03_1	C	C	CC
Doxorubicin	8	108457353	ANGPT1	rs1654680	03_1	G	G	GG
Doxorubicin	8	108378945	ANGPT1	rs1654701	03_1	A	G	AG
Doxorubicin	8	108385748	ANGPT1	rs1654712	03_1	A	A	AA
Doxorubicin	8	108424451	ANGPT1	rs1654751	03_1	G	G	GG
Doxorubicin	8	108378311	ANGPT1	rs1672149	03_1	A	C	AC
Doxorubicin	8	108387747	ANGPT1	rs1672184	03_1	G	G	GG
Doxorubicin	8	108383641	ANGPT1	rs1672195	03_1	G	G	GG
Doxorubicin	8	108327348	ANGPT1	rs16876018	03_1	A	A	AA
Doxorubicin	8	108363596	ANGPT1	rs16876090	03_1	G	G	GG
Doxorubicin	8	108395025	ANGPT1	rs16876199	03_1	G	G	GG
Doxorubicin	8	108401601	ANGPT1	rs16876215	03_1	G	G	GG
Doxorubicin	8	108420688	ANGPT1	rs16876241	03_1	G	G	GG
Doxorubicin	8	108472213	ANGPT1	rs16876325	03_1	A	C	AC
Doxorubicin	9	27133016	TEK	rs16911047	03_1	A	A	AA
Doxorubicin	9	27184714	TEK	rs16911136	03_1	G	G	GG
Doxorubicin	4	123797183	FGF2	rs17006247	03_1	G	G	GG
Doxorubicin	4	123798993	FGF2	rs17006255	03_1	A	A	AA
Doxorubicin	8	6371303	ANGPT2	rs17063434	03_1	A	A	AA
Doxorubicin	8	6390530	ANGPT2	rs17077419	03_1	A	A	AA
Doxorubicin	8	108327040	ANGPT1	rs17361877	03_1	A	G	AG
Doxorubicin	4	123779341	FGF2	rs17407577	03_1	A	A	AA
Doxorubicin	4	123800617	FGF2	rs17408557	03_1	A	A	AA
Doxorubicin	4	123774832	FGF2	rs17472986	03_1	G	G	GG
Doxorubicin	8	6404947	ANGPT2	rs17553089	03_1	A	A	AA
Doxorubicin	2	113537223	IL1A	rs17561	03_1	C	C	CC
Doxorubicin	2	113537190	IL1A	rs17562	03_1	A	A	AA
Doxorubicin	20	44640225	MMP9	rs17576	03_1	A	G	AG
Doxorubicin	8	6396341	ANGPT2	rs17623313	03_1	A	G	AG
Doxorubicin	9	27134636	TEK	rs17694796	03_1	A	A	AA
Doxorubicin	4	55957723	KDR	rs17709898	03_1	A	G	AG
Doxorubicin	9	27185762	TEK	rs17834811	03_1	A	C	AC
Doxorubicin	2	113542960	IL1A	rs1800587	03_1	G	G	GG
Doxorubicin	8	108461525	ANGPT1	rs1836031	03_1	A	C	AC
Doxorubicin	8	6386824	ANGPT2	rs1868553	03_1	A	A	AA
Doxorubicin	4	55972974	KDR	rs1870377	03_1	A	T	AT
Doxorubicin	4	55966453	KDR	rs1870378	03_1	A	G	AG
Doxorubicin	2	113540177	IL1A	rs1894399	03_1	G	G	GG
Doxorubicin	8	108354035	ANGPT1	rs1902323	03_1	A	G	AG
Doxorubicin	4	123782568	FGF2	rs1960669	03_1	C	C	CC
Doxorubicin	8	6377433	ANGPT2	rs1961222	03_1	G	G	GG
Doxorubicin	8	6371476	ANGPT2	rs1982386	03_1	A	G	AG
Doxorubicin	4	123749237	FGF2	rs1992980	03_1	A	A	AA
Doxorubicin	4	55976651	KDR	rs2034964	03_1	G	G	GG
Doxorubicin	8	108358009	ANGPT1	rs2043339	03_1	A	G	AG
Doxorubicin	17	62406971	PECAM1	rs2070783	03_1	G	G	GG
Doxorubicin	2	113540084	IL1A	rs2071373	03_1	G	G	GG
Doxorubicin	2	113535438	IL1A	rs2071375	03_1	G	G	GG
Doxorubicin	4	55953483	KDR	rs2125489	03_1	G	G	GG
Doxorubicin	6	43745095	VEGFA	rs2146323	03_1	A	C	AC
Doxorubicin	9	27188862	TEK	rs2152066	03_1	A	C	AC
Doxorubicin	8	108377901	ANGPT1	rs2163870	03_1	A	G	AG
Doxorubicin	8	6359480	ANGPT2	rs2167071	03_1	A	A	AA
Doxorubicin	4	55967483	KDR	rs2168945	03_1	A	C	AC
Doxorubicin	8	108485912	ANGPT1	rs2195989	03_1	A	A	AA
Doxorubicin	9	27176554	TEK	rs2208637	03_1	A	G	AG
Doxorubicin	4	55961159	KDR	rs2219471	03_1	A	G	AG
Doxorubicin	9	27192036	TEK	rs2224529	03_1	G	G	GG
Doxorubicin	9	27176886	TEK	rs2224530	03_1	A	A	AA
Doxorubicin	20	44640575	MMP9	rs2236416	03_1	A	A	AA
Doxorubicin	22	39630287	PDGFB	rs2247128	03_1	A	G	AG
Doxorubicin	20	44642406	MMP9	rs2250889	03_1	G	G	GG
Doxorubicin	22	39633749	PDGFB	rs2267406	03_1	A	G	AG
Doxorubicin	9	27229141	TEK	rs2273715	03_1	A	G	AG
Doxorubicin	9	27228022	TEK	rs2273717	03_1	G	G	GG
Doxorubicin	9	27220094	TEK	rs2273718	03_1	G	G	GG
Doxorubicin	9	27220066	TEK	rs2273719	03_1	A	G	AG
Doxorubicin	9	27209469	TEK	rs2273720	03_1	A	A	AA
Doxorubicin	20	44639692	MMP9	rs2274755	03_1	C	C	CC
Doxorubicin	20	44643111	MMP9	rs2274756	03_1	G	G	GG
Doxorubicin	17	62400602	PECAM1	rs2278680	03_1	C	C	CC
Doxorubicin	4	55979558	KDR	rs2305948	03_1	G	G	GG
Doxorubicin	8	108372446	ANGPT1	rs2436556	03_1	A	G	AG
Doxorubicin	8	108389120	ANGPT1	rs2436557	03_1	A	C	AC
Doxorubicin	8	108393683	ANGPT1	rs2436559	03_1	A	G	AG
Doxorubicin	8	6358293	ANGPT2	rs2442473	03_1	A	A	AA
Doxorubicin	8	6405608	ANGPT2	rs2442592	03_1	G	G	GG
Doxorubicin	8	6394821	ANGPT2	rs2442598	03_1	A	G	AG
Doxorubicin	8	6390751	ANGPT2	rs2442602	03_1	A	G	AG
Doxorubicin	8	6386620	ANGPT2	rs2442608	03_1	A	A	AA
Doxorubicin	8	6368776	ANGPT2	rs2442631	03_1	G	G	GG
Doxorubicin	8	6368412	ANGPT2	rs2442632	03_1	A	A	AA
Doxorubicin	8	6367302	ANGPT2	rs2442635	03_1	A	A	AA
Doxorubicin	8	108369839	ANGPT1	rs2445353	03_1	A	G	AG
Doxorubicin	8	108383325	ANGPT1	rs2445365	03_1	A	G	AG
Doxorubicin	8	108270037	ANGPT1	rs2507802	03_1	A	C	AC
Doxorubicin	8	108378623	ANGPT1	rs2514857	03_1	A	C	AC
Doxorubicin	8	108389150	ANGPT1	rs2514861	03_1	A	G	AG
Doxorubicin	8	108389187	ANGPT1	rs2514862	03_1	A	G	AG
Doxorubicin	8	108393800	ANGPT1	rs2514864	03_1	A	G	AG
Doxorubicin	8	108273016	ANGPT1	rs2514878	03_1	A	G	AG
Doxorubicin	8	108347114	ANGPT1	rs2514888	03_1	A	A	AA
Doxorubicin	8	6364922	ANGPT2	rs2515409	03_1	A	A	AA
Doxorubicin	8	6365620	ANGPT2	rs2515413	03_1	A	A	AA
Doxorubicin	8	6366338	ANGPT2	rs2515416	03_1	G	G	GG
Doxorubicin	8	6368222	ANGPT2	rs2515418	03_1	G	G	GG
Doxorubicin	8	6373996	ANGPT2	rs2515429	03_1	G	G	GG
Doxorubicin	8	6374773	ANGPT2	rs2515432	03_1	A	A	AA
Doxorubicin	8	6382685	ANGPT2	rs2515458	03_1	A	A	AA
Doxorubicin	8	6383599	ANGPT2	rs2515462	03_1	A	G	AG
Doxorubicin	8	6385839	ANGPT2	rs2515464	03_1	A	C	AC
Doxorubicin	8	6386286	ANGPT2	rs2515466	03_1	A	G	AG
Doxorubicin	8	6388640	ANGPT2	rs2515477	03_1	G	G	GG
Doxorubicin	8	6390027	ANGPT2	rs2515481	03_1	A	G	AG
Doxorubicin	8	6403006	ANGPT2	rs2515488	03_1	A	A	AA
Doxorubicin	8	6406572	ANGPT2	rs2515493	03_1	C	C	CC
Doxorubicin	8	6416847	ANGPT2	rs2515505	03_1	G	G	GG
Doxorubicin	6	43738977	VEGFA	rs25648	03_1	G	G	GG
Doxorubicin	9	27203625	TEK	rs2756900	03_1	A	A	AA
Doxorubicin	9	27218053	TEK	rs2756901	03_1	A	G	AG
Doxorubicin	17	62401118	PECAM1	rs2812	03_1	G	G	GG
Doxorubicin	2	113541925	IL1A	rs2856837	03_1	G	G	GG
Doxorubicin	2	113537339	IL1A	rs2856841	03_1	A	A	AA
Doxorubicin	2	113534254	IL1A	rs2856842	03_1	A	A	AA
Doxorubicin	8	6396986	ANGPT2	rs2897911	03_1	A	A	AA
Doxorubicin	8	108398406	ANGPT1	rs2916083	03_1	G	G	GG
Doxorubicin	8	6372112	ANGPT2	rs2916735	03_1	G	G	GG
Doxorubicin	8	6398327	ANGPT2	rs2922873	03_1	G	G	GG
Doxorubicin	8	6397970	ANGPT2	rs2922875	03_1	G	G	GG
Doxorubicin	8	6396696	ANGPT2	rs2922876	03_1	G	G	GG
Doxorubicin	8	6414091	ANGPT2	rs2922894	03_1	A	A	AA
Doxorubicin	8	6393780	ANGPT2	rs2959809	03_1	A	C	AC
Doxorubicin	8	6391302	ANGPT2	rs2959812	03_1	A	G	AG
Doxorubicin	8	6361229	ANGPT2	rs2979666	03_1	A	A	AA
Doxorubicin	8	6369930	ANGPT2	rs3020213	03_1	G	G	GG
Doxorubicin	8	6378763	ANGPT2	rs3020221	03_1	G	G	GG
Doxorubicin	6	43743507	VEGFA	rs3024994	03_1	G	G	GG
Doxorubicin	6	43745107	VEGFA	rs3024997	03_1	G	G	GG
Doxorubicin	6	43745577	VEGFA	rs3024998	03_1	G	G	GG
Doxorubicin	6	43747577	VEGFA	rs3025010	03_1	A	G	AG
Doxorubicin	6	43748350	VEGFA	rs3025015	03_1	G	G	GG
Doxorubicin	6	43748986	VEGFA	rs3025019	03_1	A	A	AA
Doxorubicin	6	43750551	VEGFA	rs3025028	03_1	C	G	CG
Doxorubicin	6	43750556	VEGFA	rs3025029	03_1	A	G	AG
Doxorubicin	6	43750587	VEGFA	rs3025030	03_1	C	G	CG
Doxorubicin	6	43751359	VEGFA	rs3025035	03_1	G	G	GG
Doxorubicin	6	43752536	VEGFA	rs3025039	03_1	A	G	AG
Doxorubicin	6	43741451	VEGFA	rs3025042	03_1	C	C	CC
Doxorubicin	6	43746423	VEGFA	rs3025048	03_1	A	A	AA
Doxorubicin	6	43747378	VEGFA	rs3025049	03_1	G	G	GG
Doxorubicin	6	43748439	VEGFA	rs3025051	03_1	A	A	AA
Doxorubicin	6	43753325	VEGFA	rs3025053	03_1	G	G	GG
Doxorubicin	4	123787079	FGF2	rs308388	03_1	A	G	AG
Doxorubicin	4	123757988	FGF2	rs308402	03_1	G	G	GG
Doxorubicin	4	123752347	FGF2	rs308411	03_1	A	A	AA
Doxorubicin	4	123752017	FGF2	rs308412	03_1	A	A	AA
Doxorubicin	4	123767943	FGF2	rs308420	03_1	G	G	GG
Doxorubicin	4	123764791	FGF2	rs308427	03_1	A	A	AA
Doxorubicin	4	123771828	FGF2	rs308434	03_1	G	G	GG
Doxorubicin	4	123772018	FGF2	rs308435	03_1	C	C	CC
Doxorubicin	4	123772887	FGF2	rs308438	03_1	G	G	GG
Doxorubicin	4	123773579	FGF2	rs308439	03_1	A	A	AA
Doxorubicin	4	123774065	FGF2	rs308441	03_1	G	G	GG
Doxorubicin	4	123775767	FGF2	rs308443	03_1	G	G	GG
Doxorubicin	9	27219058	TEK	rs3736819	03_1	G	G	GG
Doxorubicin	9	27213772	TEK	rs3737187	03_1	G	G	GG
Doxorubicin	9	27213580	TEK	rs3737188	03_1	A	G	AG
Doxorubicin	8	6420534	ANGPT2	rs3739391	03_1	G	G	GG
Doxorubicin	8	6420574	ANGPT2	rs3739392	03_1	A	A	AA
Doxorubicin	9	27172838	TEK	rs3739542	03_1	A	C	AC
Doxorubicin	4	123818074	FGF2	rs3747676	03_1	A	G	AG
Doxorubicin	8	6369896	ANGPT2	rs3780088	03_1	G	G	GG
Doxorubicin	9	27196290	TEK	rs3780315	03_1	G	G	GG
Doxorubicin	9	27190992	TEK	rs3780317	03_1	A	G	AG
Doxorubicin	2	113539246	IL1A	rs3783531	03_1	G	G	GG
Doxorubicin	2	113538195	IL1A	rs3783538	03_1	A	A	AA
Doxorubicin	2	113541382	IL1A	rs3783572	03_1	G	G	GG
Doxorubicin	2	113540413	IL1A	rs3783573	03_1	A	A	AA
Doxorubicin	2	113539873	IL1A	rs3783575	03_1	G	G	GG
Doxorubicin	2	113532647	IL1A	rs3783588	03_1	G	G	GG
Doxorubicin	4	123813655	FGF2	rs3804156	03_1	A	A	AA
Doxorubicin	4	123814900	FGF2	rs3804158	03_1	G	G	GG
Doxorubicin	9	27169124	TEK	rs3818283	03_1	A	G	AG
Doxorubicin	8	6386250	ANGPT2	rs3824310	03_1	A	A	AA
Doxorubicin	9	27173062	TEK	rs3824410	03_1	C	C	CC
Doxorubicin	8	108456531	ANGPT1	rs3847160	03_1	A	G	AG
Doxorubicin	20	44640391	MMP9	rs3918254	03_1	G	G	GG
Doxorubicin	20	44642532	MMP9	rs3918260	03_1	A	A	AA
Doxorubicin	20	44643592	MMP9	rs3918261	03_1	A	A	AA
Doxorubicin	20	44643770	MMP9	rs3918262	03_1	A	G	AG
Doxorubicin	20	44644709	MMP9	rs3918282	03_1	G	G	GG
Doxorubicin	8	108456805	ANGPT1	rs4114169	03_1	A	G	AG
Doxorubicin	8	108314971	ANGPT1	rs4133395	03_1	A	A	AA
Doxorubicin	9	27200738	TEK	rs4242670	03_1	C	C	CC
Doxorubicin	9	27124745	TEK	rs4242698	03_1	A	C	AC
Doxorubicin	8	108342263	ANGPT1	rs4262299	03_1	A	C	AC
Doxorubicin	8	108408409	ANGPT1	rs4268102	03_1	A	C	AC
Doxorubicin	8	6373705	ANGPT2	rs4276711	03_1	A	A	AA
Doxorubicin	8	108301798	ANGPT1	rs4324901	03_1	A	C	AC
Doxorubicin	8	108332485	ANGPT1	rs4341142	03_1	A	G	AG
Doxorubicin	8	108329796	ANGPT1	rs4397378	03_1	A	A	AA
Doxorubicin	22	39623725	PDGFB	rs4416326	03_1	A	G	AG
Doxorubicin	8	108315277	ANGPT1	rs4472483	03_1	A	C	AC
Doxorubicin	8	6402366	ANGPT2	rs4478599	03_1	A	A	AA
Doxorubicin	8	108299501	ANGPT1	rs4595097	03_1	A	C	AC
Doxorubicin	9	27152292	TEK	rs4601425	03_1	A	G	AG
Doxorubicin	8	108326351	ANGPT1	rs4626569	03_1	G	G	GG
Doxorubicin	9	27190890	TEK	rs481294	03_1	A	A	AA
Doxorubicin	22	39629096	PDGFB	rs4821877	03_1	A	A	AA
Doxorubicin	8	6392547	ANGPT2	rs4841224	03_1	G	G	GG
Doxorubicin	4	55947338	KDR	rs4864952	03_1	A	A	AA
Doxorubicin	9	27149669	TEK	rs4878149	03_1	A	G	AG
Doxorubicin	9	27193503	TEK	rs4879250	03_1	A	G	AG
Doxorubicin	9	27193541	TEK	rs491892	03_1	A	G	AG
Doxorubicin	17	62401929	PECAM1	rs4968619	03_1	A	A	AA
Doxorubicin	22	39622940	PDGFB	rs4990919	03_1	G	G	GG
Doxorubicin	9	27163395	TEK	rs506685	03_1	A	G	AG
Doxorubicin	9	27153874	TEK	rs507441	03_1	G	G	GG
Doxorubicin	9	27206307	TEK	rs510101	03_1	C	C	CC
Doxorubicin	9	27214719	TEK	rs534129	03_1	G	G	GG
Doxorubicin	9	27214972	TEK	rs536078	03_1	G	G	GG
Doxorubicin	9	27152724	TEK	rs538679	03_1	A	C	AC
Doxorubicin	9	27179530	TEK	rs541615	03_1	G	G	GG
Doxorubicin	9	27205021	TEK	rs542913	03_1	G	G	GG
Doxorubicin	9	27217947	TEK	rs550190	03_1	G	G	GG
Doxorubicin	9	27217992	TEK	rs550982	03_1	C	C	CC
Doxorubicin	9	27208252	TEK	rs560551	03_1	C	C	CC
Doxorubicin	9	27170934	TEK	rs565586	03_1	A	G	AG
Doxorubicin	22	39624238	PDGFB	rs5757570	03_1	A	G	AG
Doxorubicin	22	39633622	PDGFB	rs5757573	03_1	A	G	AG
Doxorubicin	9	27193847	TEK	rs578327	03_1	A	A	AA
Doxorubicin	9	27187422	TEK	rs581724	03_1	A	C	AC
Doxorubicin	9	27153536	TEK	rs599312	03_1	A	A	AA
Doxorubicin	9	27153866	TEK	rs600728	03_1	A	A	AA
Doxorubicin	9	27123260	TEK	rs603085	03_1	A	A	AA
Doxorubicin	9	27112311	TEK	rs615375	03_1	A	C	AC
Doxorubicin	9	27118807	TEK	rs621786	03_1	A	A	AA
Doxorubicin	9	27155544	TEK	rs628873	03_1	G	G	GG
Doxorubicin	9	27196119	TEK	rs633903	03_1	A	A	AA
Doxorubicin	9	27203134	TEK	rs638203	03_1	G	G	GG
Doxorubicin	9	27202870	TEK	rs639225	03_1	G	G	GG
Doxorubicin	9	27208857	TEK	rs641848	03_1	A	A	AA
Doxorubicin	8	108502688	ANGPT1	rs6469116	03_1	G	G	GG
Doxorubicin	9	27152308	TEK	rs664461	03_1	A	G	AG
Doxorubicin	9	27173180	TEK	rs666478	03_1	A	G	AG
Doxorubicin	9	27120369	TEK	rs666812	03_1	A	C	AC
Doxorubicin	9	27182802	TEK	rs669102	03_1	A	G	AG
Doxorubicin	9	27137242	TEK	rs669441	03_1	A	G	AG
Doxorubicin	9	27165030	TEK	rs671804	03_1	A	G	AG
Doxorubicin	4	55966801	KDR	rs6828477	03_1	A	A	AA
Doxorubicin	4	55985815	KDR	rs6837735	03_1	G	G	GG
Doxorubicin	4	55964101	KDR	rs6838752	03_1	A	G	AG
Doxorubicin	9	27201830	TEK	rs692946	03_1	G	G	GG
Doxorubicin	8	108307058	ANGPT1	rs6982586	03_1	A	A	AA
Doxorubicin	8	6386204	ANGPT2	rs6990020	03_1	A	G	AG
Doxorubicin	8	108272861	ANGPT1	rs7007769	03_1	A	A	AA
Doxorubicin	8	108287752	ANGPT1	rs7009229	03_1	A	A	AA
Doxorubicin	8	6395653	ANGPT2	rs7014586	03_1	G	G	GG
Doxorubicin	9	27226947	TEK	rs7024846	03_1	A	A	AA
Doxorubicin	9	27199373	TEK	rs7027984	03_1	A	A	AA
Doxorubicin	9	27133385	TEK	rs7032817	03_1	A	G	AG
Doxorubicin	9	27151394	TEK	rs7034505	03_1	A	G	AG
Doxorubicin	9	27151706	TEK	rs7035021	03_1	G	G	GG
Doxorubicin	9	27164220	TEK	rs7036743	03_1	A	A	AA
Doxorubicin	9	27135831	TEK	rs7042119	03_1	G	G	GG
Doxorubicin	9	27135962	TEK	rs7042267	03_1	A	G	AG
Doxorubicin	9	27132514	TEK	rs7044842	03_1	A	G	AG
Doxorubicin	9	27179075	TEK	rs7047856	03_1	A	G	AG
Doxorubicin	6	43752224	VEGFA	rs715843	03_1	G	G	GG
Doxorubicin	17	62398568	PECAM1	rs7213889	03_1	A	A	AA
Doxorubicin	17	62407007	PECAM1	rs7220554	03_1	A	A	AA
Doxorubicin	8	6388247	ANGPT2	rs734701	03_1	A	G	AG
Doxorubicin	8	6388306	ANGPT2	rs734704	03_1	A	G	AG
Doxorubicin	6	43744621	VEGFA	rs735286	03_1	G	G	GG
Doxorubicin	4	55980239	KDR	rs7692791	03_1	G	G	GG
Doxorubicin	4	123788495	FGF2	rs7694627	03_1	A	A	AA
Doxorubicin	8	108294209	ANGPT1	rs7846052	03_1	A	G	AG
Doxorubicin	9	27147836	TEK	rs7853911	03_1	A	A	AA
Doxorubicin	9	27202727	TEK	rs7862047	03_1	G	G	GG
Doxorubicin	9	27151645	TEK	rs7862217	03_1	A	G	AG
Doxorubicin	9	27148475	TEK	rs7871178	03_1	A	G	AG
Doxorubicin	9	27171311	TEK	rs7871318	03_1	G	G	GG
Doxorubicin	9	27202663	TEK	rs7876024	03_1	A	A	AA
Doxorubicin	6	43742527	VEGFA	rs833068	03_1	G	G	GG
Doxorubicin	6	43742579	VEGFA	rs833069	03_1	A	A	AA
Doxorubicin	6	43742626	VEGFA	rs833070	03_1	A	A	AA
Doxorubicin	9	27229786	TEK	rs857	03_1	G	G	GG
Doxorubicin	22	39631547	PDGFB	rs879180	03_1	A	G	AG
Doxorubicin	8	108422946	ANGPT1	rs892248	03_1	A	G	AG
Doxorubicin	8	6417876	ANGPT2	rs921291	03_1	A	C	AC
Doxorubicin	8	108287577	ANGPT1	rs9297393	03_1	A	C	AC
Doxorubicin	17	62404452	PECAM1	rs9303470	03_1	A	A	AA
Doxorubicin	8	108489996	ANGPT1	rs951759	03_1	A	C	AC
Doxorubicin	22	39624105	PDGFB	rs9611117	03_1	A	A	AA
Doxorubicin	22	39625068	PDGFB	rs9622978	03_1	C	C	CC
Doxorubicin	8	6400800	ANGPT2	rs9644414	03_1	G	G	GG
Doxorubicin	17	62401965	PECAM1	rs9892152	03_1	G	G	GG
Doxorubicin	9	27230152	TEK	rs9987817	03_1	A	G	AG
Doxorubicin	6	43738350	VEGFA	GA005834	04_2	G	G	GG
Doxorubicin	9	27197598	TEK	GA007400	04_2	C	C	CC
Doxorubicin	17	62400904	PECAM1	GA014726	04_2	C	C	CC
Doxorubicin	20	44645010	MMP9	GA017205	04_2	A	G	AG
Doxorubicin	6	43746274	VEGFA	GA023950	04_2	G	G	GG
Doxorubicin	17	62398530	PECAM1	GA032860	04_2	G	G	GG
Doxorubicin	17	62401206	PECAM1	GA032868	04_2	C	C	CC
Doxorubicin	4	123815363	FGF2	kgp10040738	04_2	A	G	AG
Doxorubicin	4	123818633	FGF2	kgp10045653	04_2	A	A	AA
Doxorubicin	4	123803912	FGF2	kgp10052664	04_2	G	G	GG
Doxorubicin	4	123771995	FGF2	kgp10083837	04_2	G	G	GG
Doxorubicin	8	108332617	ANGPT1	kgp10110512	04_2	A	A	AA
Doxorubicin	22	39626375	PDGFB	kgp10124996	04_2	C	C	CC
Doxorubicin	9	27115121	TEK	kgp10149526	04_2	G	G	GG
Doxorubicin	8	6390827	ANGPT2	kgp10200486	04_2	A	A	AA
Doxorubicin	4	55970083	KDR	kgp10216955	04_2	C	C	CC
Doxorubicin	8	6368314	ANGPT2	kgp10236515	04_2	G	G	GG
Doxorubicin	9	27216870	TEK	kgp10236534	04_2	A	G	AG
Doxorubicin	8	6414044	ANGPT2	kgp10252549	04_2	G	G	GG
Doxorubicin	8	108378833	ANGPT1	kgp10283221	04_2	G	G	GG
Doxorubicin	8	6395361	ANGPT2	kgp10290789	04_2	A	A	AA
Doxorubicin	8	108393050	ANGPT1	kgp10292	04_2	A	A	AA
Doxorubicin	8	6410379	ANGPT2	kgp10313412	04_2	G	G	GG
Doxorubicin	4	123759856	FGF2	kgp10317375	04_2	A	A	AA
Doxorubicin	9	27180534	TEK	kgp10318378	04_2	G	G	GG
Doxorubicin	8	108320079	ANGPT1	kgp10320586	04_2	G	G	GG
Doxorubicin	8	6362375	ANGPT2	kgp10336435	04_2	A	A	AA
Doxorubicin	4	123760689	FGF2	kgp10337441	04_2	G	G	GG
Doxorubicin	8	108401511	ANGPT1	kgp10344051	04_2	G	G	GG
Doxorubicin	8	108434558	ANGPT1	kgp10349998	04_2	A	A	AA
Doxorubicin	8	6393965	ANGPT2	kgp10372743	04_2	A	G	AG
Doxorubicin	9	27212005	TEK	kgp10384845	04_2	A	G	AG
Doxorubicin	2	113532083	IL1A	kgp10419891	04_2	A	A	AA
Doxorubicin	4	55980456	KDR	kgp10448138	04_2	G	G	GG
Doxorubicin	4	55976942	KDR	kgp10459419	04_2	G	G	GG
Doxorubicin	8	6386743	ANGPT2	kgp1047531	04_2	G	G	GG
Doxorubicin	4	123752593	FGF2	kgp10481773	04_2	A	A	AA
Doxorubicin	4	55983260	KDR	kgp10486165	04_2	C	C	CC
Doxorubicin	8	108456167	ANGPT1	kgp10491832	04_2	G	G	GG
Doxorubicin	6	43747248	VEGFA	kgp10500630	04_2	G	G	GG
Doxorubicin	9	27110382	TEK	kgp10501736	04_2	A	A	AA
Doxorubicin	4	123818140	FGF2	kgp10516114	04_2	A	A	AA
Doxorubicin	8	108392597	ANGPT1	kgp10530507	04_2	C	C	CC
Doxorubicin	22	39639225	PDGFB	kgp10540008	04_2	A	G	AG
Doxorubicin	8	6386110	ANGPT2	kgp10547763	04_2	G	G	GG
Doxorubicin	8	108360529	ANGPT1	kgp10577570	04_2	A	A	AA
Doxorubicin	4	55952299	KDR	kgp1060670	04_2	A	A	AA
Doxorubicin	17	62396845	PECAM1	kgp10615455	04_2	G	G	GG
Doxorubicin	9	27111293	TEK	kgp10633477	04_2	A	A	AA
Doxorubicin	9	27199521	TEK	kgp10634038	04_2	G	G	GG
Doxorubicin	8	6359559	ANGPT2	kgp10644659	04_2	A	A	AA
Doxorubicin	8	108285002	ANGPT1	kgp10703397	04_2	A	A	AA
Doxorubicin	4	123787692	FGF2	kgp10705731	04_2	C	C	CC
Doxorubicin	4	123813009	FGF2	kgp1070591	04_2	A	G	AG
Doxorubicin	8	6361187	ANGPT2	kgp10729489	04_2	G	G	GG
Doxorubicin	9	27194389	TEK	kgp10747553	04_2	A	A	AA
Doxorubicin	4	55977759	KDR	kgp10767898	04_2	A	T	AT
Doxorubicin	2	113538194	IL1A	kgp10794560	04_2	A	A	AA
Doxorubicin	8	6396905	ANGPT2	kgp10819135	04_2	A	G	AG
Doxorubicin	9	27150309	TEK	kgp10820495	04_2	A	A	AA
Doxorubicin	8	108445388	ANGPT1	kgp10856757	04_2	A	A	AA
Doxorubicin	4	55977961	KDR	kgp10880629	04_2	A	G	AG
Doxorubicin	9	27161420	TEK	kgp10894559	04_2	A	A	AA
Doxorubicin	6	43739446	VEGFA	kgp10944836	04_2	A	A	AA
Doxorubicin	9	27152034	TEK	kgp10975354	04_2	A	C	AC
Doxorubicin	9	27214846	TEK	kgp10993398	04_2	A	A	AA
Doxorubicin	4	55986238	KDR	kgp11008629	04_2	A	A	AA
Doxorubicin	8	108416308	ANGPT1	kgp110099	04_2	G	G	GG
Doxorubicin	8	108377093	ANGPT1	kgp11020291	04_2	A	A	AA
Doxorubicin	9	27129497	TEK	kgp11020403	04_2	A	A	AA
Doxorubicin	8	108279046	ANGPT1	kgp11035053	04_2	G	G	GG
Doxorubicin	8	108354079	ANGPT1	kgp11039576	04_2	G	G	GG
Doxorubicin	9	27193588	TEK	kgp11044362	04_2	A	G	AG
Doxorubicin	8	6415793	ANGPT2	kgp11045990	04_2	A	A	AA
Doxorubicin	4	55990353	KDR	kgp11055967	04_2	A	A	AA
Doxorubicin	9	27215792	TEK	kgp11059769	04_2	A	A	AA
Doxorubicin	9	27205551	TEK	kgp11136805	04_2	G	G	GG
Doxorubicin	22	39633479	PDGFB	kgp11153522	04_2	G	G	GG
Doxorubicin	8	108439029	ANGPT1	kgp11182835	04_2	A	A	AA
Doxorubicin	8	108355296	ANGPT1	kgp11245951	04_2	G	G	GG
Doxorubicin	4	55989361	KDR	kgp11268728	04_2	G	G	GG
Doxorubicin	8	6412625	ANGPT2	kgp11299050	04_2	G	G	GG
Doxorubicin	2	113538195	IL1A	kgp11313314	04_2	A	A	AA
Doxorubicin	8	6357986	ANGPT2	kgp1131766	04_2	C	C	CC
Doxorubicin	9	27136083	TEK	kgp11337659	04_2	T	T	TT
Doxorubicin	9	27201074	TEK	kgp11346423	04_2	A	G	AG
Doxorubicin	8	108446855	ANGPT1	kgp11381018	04_2	G	G	GG
Doxorubicin	4	123788375	FGF2	kgp11408518	04_2	A	A	AA
Doxorubicin	8	108365345	ANGPT1	kgp11416184	04_2	A	A	AA
Doxorubicin	8	108293655	ANGPT1	kgp1141697	04_2	G	G	GG
Doxorubicin	8	6366796	ANGPT2	kgp11441901	04_2	G	G	GG
Doxorubicin	8	108347806	ANGPT1	kgp11454314	04_2	A	A	AA
Doxorubicin	8	108291877	ANGPT1	kgp11457161	04_2	A	A	AA
Doxorubicin	2	113533845	IL1A	kgp11469138	04_2	A	A	AA
Doxorubicin	9	27157144	TEK	kgp11491077	04_2	A	A	AA
Doxorubicin	9	27186857	TEK	kgp11501343	04_2	G	G	GG
Doxorubicin	4	55946081	KDR	kgp11516920	04_2	G	G	GG
Doxorubicin	8	108465361	ANGPT1	kgp11525329	04_2	G	G	GG
Doxorubicin	9	27165754	TEK	kgp11527001	04_2	G	G	GG
Doxorubicin	9	27149197	TEK	kgp11528508	04_2	G	G	GG
Doxorubicin	8	6401553	ANGPT2	kgp11530019	04_2	A	A	AA
Doxorubicin	22	39632931	PDGFB	kgp11533722	04_2	G	G	GG
Doxorubicin	8	108451958	ANGPT1	kgp11541719	04_2	G	G	GG
Doxorubicin	4	123781418	FGF2	kgp11559855	04_2	A	A	AA
Doxorubicin	20	44643789	MMP9	kgp11560023	04_2	G	G	GG
Doxorubicin	9	27213619	TEK	kgp11582031	04_2	A	A	AA
Doxorubicin	4	123783194	FGF2	kgp11583985	04_2	A	A	AA
Doxorubicin	8	6372172	ANGPT2	kgp11589350	04_2	A	A	AA
Doxorubicin	9	27193385	TEK	kgp11624773	04_2	C	G	CG
Doxorubicin	8	108269427	ANGPT1	kgp11625996	04_2	G	G	GG
Doxorubicin	4	123777869	FGF2	kgp11640693	04_2	A	A	AA
Doxorubicin	4	123775594	FGF2	kgp11683297	04_2	A	A	AA
Doxorubicin	8	108504980	ANGPT1	kgp11707347	04_2	T	T	TT
Doxorubicin	4	55950161	KDR	kgp1176080	04_2	A	G	AG
Doxorubicin	6	43746169	VEGFA	kgp11786403	04_2	G	G	GG
Doxorubicin	8	6359024	ANGPT2	kgp1184382	04_2	G	G	GG
Doxorubicin	9	27120630	TEK	kgp11845085	04_2	G	G	GG
Doxorubicin	6	43746949	VEGFA	kgp11861784	04_2	A	A	AA
Doxorubicin	8	108318572	ANGPT1	kgp11893136	04_2	A	A	AA
Doxorubicin	8	108471897	ANGPT1	kgp1191641	04_2	A	A	AA
Doxorubicin	4	55977866	KDR	kgp11919005	04_2	A	T	AT
Doxorubicin	4	123768263	FGF2	kgp11922948	04_2	A	G	AG
Doxorubicin	20	44637624	MMP9	kgp11941522	04_2	G	G	GG
Doxorubicin	8	6398597	ANGPT2	kgp11960257	04_2	G	G	GG
Doxorubicin	8	108500879	ANGPT1	kgp12000813	04_2	A	C	AC
Doxorubicin	4	123752619	FGF2	kgp12007964	04_2	A	A	AA
Doxorubicin	8	108411036	ANGPT1	kgp12014874	04_2	G	G	GG
Doxorubicin	9	27117744	TEK	kgp12015829	04_2	G	G	GG
Doxorubicin	8	6404314	ANGPT2	kgp12037262	04_2	A	G	AG
Doxorubicin	9	27203002	TEK	kgp12038402	04_2	G	G	GG
Doxorubicin	4	123774956	FGF2	kgp12047009	04_2	C	C	CC
Doxorubicin	8	108309456	ANGPT1	kgp1206021	04_2	A	A	AA
Doxorubicin	9	27131053	TEK	kgp12070665	04_2	A	A	AA
Doxorubicin	8	108275857	ANGPT1	kgp12088283	04_2	A	A	AA
Doxorubicin	8	108321472	ANGPT1	kgp12095850	04_2	G	G	GG
Doxorubicin	4	123797428	FGF2	kgp12098406	04_2	C	C	CC
Doxorubicin	8	108414308	ANGPT1	kgp12103779	04_2	A	A	AA
Doxorubicin	22	39626419	PDGFB	kgp12146425	04_2	G	G	GG
Doxorubicin	20	44638781	MMP9	kgp12148805	04_2	A	G	AG
Doxorubicin	8	108364749	ANGPT1	kgp1215236	04_2	G	G	GG
Doxorubicin	8	108464915	ANGPT1	kgp12155373	04_2	G	G	GG
Doxorubicin	4	55966759	KDR	kgp12164233	04_2	G	G	GG
Doxorubicin	4	55952181	KDR	kgp12164709	04_2	A	A	AA
Doxorubicin	4	55975719	KDR	kgp12198190	04_2	A	G	AG
Doxorubicin	9	27197486	TEK	kgp1220304	04_2	C	C	CC
Doxorubicin	9	27154092	TEK	kgp1222246	04_2	A	A	AA
Doxorubicin	8	108472489	ANGPT1	kgp12231477	04_2	A	A	AA
Doxorubicin	8	108457299	ANGPT1	kgp12233205	04_2	C	C	CC
Doxorubicin	9	27110507	TEK	kgp12248271	04_2	G	G	GG
Doxorubicin	9	27154431	TEK	kgp1226070	04_2	G	G	GG
Doxorubicin	4	123762030	FGF2	kgp12281834	04_2	A	G	AG
Doxorubicin	9	27111684	TEK	kgp12281897	04_2	A	A	AA
Doxorubicin	9	27142894	TEK	kgp12283245	04_2	A	A	AA
Doxorubicin	8	108283323	ANGPT1	kgp12285070	04_2	G	G	GG
Doxorubicin	8	108467689	ANGPT1	kgp12324717	04_2	G	G	GG
Doxorubicin	8	6363691	ANGPT2	kgp12337690	04_2	G	G	GG
Doxorubicin	9	27204175	TEK	kgp12343687	04_2	A	A	AA
Doxorubicin	20	44640139	MMP9	kgp12354347	04_2	G	G	GG
Doxorubicin	8	108478183	ANGPT1	kgp1236859	04_2	A	A	AA
Doxorubicin	4	123804642	FGF2	kgp12380664	04_2	A	A	AA
Doxorubicin	9	27193473	TEK	kgp12427376	04_2	A	A	AA
Doxorubicin	9	27183463	TEK	kgp12470256	04_2	C	C	CC
Doxorubicin	8	108358774	ANGPT1	kgp12506956	04_2	G	G	GG
Doxorubicin	9	27138783	TEK	kgp12526031	04_2	A	G	AG
Doxorubicin	17	62405976	PECAM1	kgp12531061	04_2	A	A	AA
Doxorubicin	6	43741201	VEGFA	kgp12537115	04_2	G	G	GG
Doxorubicin	9	27224516	TEK	kgp12562509	04_2	G	G	GG
Doxorubicin	6	43753051	VEGFA	kgp128160	04_2	G	G	GG
Doxorubicin	9	27119499	TEK	kgp130246	04_2	A	A	AA
Doxorubicin	22	39626542	PDGFB	kgp130252	04_2	G	G	GG
Doxorubicin	8	108355461	ANGPT1	kgp1315735	04_2	G	G	GG
Doxorubicin	8	108446203	ANGPT1	kgp1372872	04_2	G	G	GG
Doxorubicin	17	62400973	PECAM1	kgp13847402	04_2	A	A	AA
Doxorubicin	17	62397786	PECAM1	kgp13858818	04_2	C	C	CC
Doxorubicin	17	62400355	PECAM1	kgp13860154	04_2	C	C	CC
Doxorubicin	17	62401606	PECAM1	kgp13890032	04_2	A	G	AG
Doxorubicin	8	108412793	ANGPT1	kgp1404037	04_2	A	A	AA
Doxorubicin	17	62398069	PECAM1	kgp14058979	04_2	A	A	AA
Doxorubicin	17	62400915	PECAM1	kgp14066706	04_2	G	G	GG
Doxorubicin	2	113539224	IL1A	kgp14211703	04_2	G	G	GG
Doxorubicin	2	113539500	IL1A	kgp14261256	04_2	A	A	AA
Doxorubicin	9	27137253	TEK	kgp1440248	04_2	C	C	CC
Doxorubicin	2	113531514	IL1A	kgp14427918	04_2	G	G	GG
Doxorubicin	2	113542718	IL1A	kgp14441102	04_2	G	G	GG
Doxorubicin	9	27124574	TEK	kgp1450279	04_2	G	G	GG
Doxorubicin	8	6400448	ANGPT2	kgp1453469	04_2	A	C	AC
Doxorubicin	4	123780587	FGF2	kgp1459384	04_2	G	G	GG
Doxorubicin	2	113536956	IL1A	kgp14640696	04_2	G	G	GG
Doxorubicin	2	113531955	IL1A	kgp14722386	04_2	G	G	GG
Doxorubicin	2	113542969	IL1A	kgp14869059	04_2	C	C	CC
Doxorubicin	2	113537151	IL1A	kgp14870523	04_2	G	G	GG
Doxorubicin	2	113539972	IL1A	kgp1494113	04_2	A	G	AG
Doxorubicin	4	123759991	FGF2	kgp1496767	04_2	G	G	GG
Doxorubicin	2	113536440	IL1A	kgp14985204	04_2	A	A	AA
Doxorubicin	22	39625726	PDGFB	kgp14987033	04_2	A	A	AA
Doxorubicin	22	39621081	PDGFB	kgp14999229	04_2	A	A	AA
Doxorubicin	22	39621073	PDGFB	kgp15016476	04_2	G	G	GG
Doxorubicin	22	39623558	PDGFB	kgp15025873	04_2	A	A	AA
Doxorubicin	22	39629418	PDGFB	kgp15028423	04_2	A	A	AA
Doxorubicin	22	39631462	PDGFB	kgp15030641	04_2	G	G	GG
Doxorubicin	22	39620928	PDGFB	kgp15034273	04_2	A	A	AA
Doxorubicin	22	39620628	PDGFB	kgp15035539	04_2	A	A	AA
Doxorubicin	22	39631747	PDGFB	kgp15043680	04_2	C	C	CC
Doxorubicin	22	39621342	PDGFB	kgp15057879	04_2	A	A	AA
Doxorubicin	22	39621797	PDGFB	kgp15066179	04_2	C	C	CC
Doxorubicin	22	39620980	PDGFB	kgp15096362	04_2	G	G	GG
Doxorubicin	22	39623888	PDGFB	kgp15115979	04_2	G	G	GG
Doxorubicin	22	39620265	PDGFB	kgp15118571	04_2	A	A	AA
Doxorubicin	8	108328377	ANGPT1	kgp1514685	04_2	C	C	CC
Doxorubicin	8	108280746	ANGPT1	kgp1590452	04_2	A	A	AA
Doxorubicin	4	123789238	FGF2	kgp1593075	04_2	G	G	GG
Doxorubicin	4	123794752	FGF2	kgp1600184	04_2	A	A	AA
Doxorubicin	4	55978160	KDR	kgp1609961	04_2	A	A	AA
Doxorubicin	8	6374353	ANGPT2	kgp1632148	04_2	A	G	AG
Doxorubicin	4	55987714	KDR	kgp1634375	04_2	A	A	AA
Doxorubicin	22	39622096	PDGFB	kgp1675472	04_2	G	G	GG
Doxorubicin	22	39627077	PDGFB	kgp1692120	04_2	A	A	AA
Doxorubicin	8	6395024	ANGPT2	kgp1692239	04_2	G	G	GG
Doxorubicin	6	43753137	VEGFA	kgp16994975	04_2	A	A	AA
Doxorubicin	9	27182602	TEK	kgp1706671	04_2	G	G	GG
Doxorubicin	4	123774110	FGF2	kgp1710944	04_2	A	A	AA
Doxorubicin	6	43753276	VEGFA	kgp17145380	04_2	A	A	AA
Doxorubicin	6	43753895	VEGFA	kgp17193783	04_2	A	A	AA
Doxorubicin	6	43743303	VEGFA	kgp17195848	04_2	A	A	AA
Doxorubicin	6	43753788	VEGFA	kgp17251844	04_2	G	G	GG
Doxorubicin	4	55976168	KDR	kgp1728715	04_2	A	G	AG
Doxorubicin	6	43746329	VEGFA	kgp17323734	04_2	G	G	GG
Doxorubicin	6	43740020	VEGFA	kgp17366122	04_2	G	G	GG
Doxorubicin	8	6383421	ANGPT2	kgp1786018	04_2	A	G	AG
Doxorubicin	4	55982784	KDR	kgp1786876	04_2	A	A	AA
Doxorubicin	4	123816638	FGF2	kgp1797688	04_2	A	A	AA
Doxorubicin	8	6395819	ANGPT2	kgp1800099	04_2	G	G	GG
Doxorubicin	9	27218999	TEK	kgp1807114	04_2	G	G	GG
Doxorubicin	22	39629854	PDGFB	kgp1811854	04_2	G	G	GG
Doxorubicin	8	6378239	ANGPT2	kgp1817436	04_2	G	G	GG
Doxorubicin	9	27135718	TEK	kgp1819474	04_2	A	A	AA
Doxorubicin	17	62401032	PECAM1	kgp182034	04_2	G	G	GG
Doxorubicin	9	27185251	TEK	kgp1823932	04_2	G	G	GG
Doxorubicin	9	27158010	TEK	kgp18245096	04_2	G	G	GG
Doxorubicin	8	6408682	ANGPT2	kgp1825342	04_2	A	A	AA
Doxorubicin	9	27229611	TEK	kgp18261540	04_2	G	G	GG
Doxorubicin	9	27165952	TEK	kgp18263393	04_2	G	G	GG
Doxorubicin	8	6401899	ANGPT2	kgp1826494	04_2	G	G	GG
Doxorubicin	9	27201330	TEK	kgp18276020	04_2	G	G	GG
Doxorubicin	9	27168468	TEK	kgp18283329	04_2	G	G	GG
Doxorubicin	9	27145458	TEK	kgp18283712	04_2	G	G	GG
Doxorubicin	9	27167878	TEK	kgp18288740	04_2	A	A	AA
Doxorubicin	9	27203078	TEK	kgp18305367	04_2	G	G	GG
Doxorubicin	4	123757889	FGF2	kgp1831677	04_2	A	A	AA
Doxorubicin	9	27206822	TEK	kgp18319362	04_2	G	G	GG
Doxorubicin	9	27118960	TEK	kgp18320927	04_2	C	C	CC
Doxorubicin	9	27147363	TEK	kgp18321825	04_2	A	A	AA
Doxorubicin	9	27217407	TEK	kgp18360463	04_2	A	G	AG
Doxorubicin	9	27165340	TEK	kgp18361050	04_2	G	G	GG
Doxorubicin	9	27179681	TEK	kgp18371467	04_2	C	C	CC
Doxorubicin	9	27190492	TEK	kgp18378433	04_2	G	G	GG
Doxorubicin	9	27172446	TEK	kgp18379073	04_2	A	G	AG
Doxorubicin	9	27169116	TEK	kgp18386649	04_2	G	G	GG
Doxorubicin	9	27215536	TEK	kgp18395409	04_2	A	A	AA
Doxorubicin	9	27118618	TEK	kgp18399727	04_2	G	G	GG
Doxorubicin	9	27197557	TEK	kgp18404779	04_2	G	G	GG
Doxorubicin	9	27216098	TEK	kgp18430748	04_2	A	A	AA
Doxorubicin	9	27148498	TEK	kgp18448686	04_2	G	G	GG
Doxorubicin	9	27131103	TEK	kgp18461713	04_2	G	G	GG
Doxorubicin	9	27183598	TEK	kgp18465553	04_2	G	G	GG
Doxorubicin	9	27149795	TEK	kgp18468965	04_2	A	G	AG
Doxorubicin	9	27165545	TEK	kgp18479426	04_2	G	G	GG
Doxorubicin	8	6377330	ANGPT2	kgp1848015	04_2	A	T	AT
Doxorubicin	9	27172576	TEK	kgp18487363	04_2	G	G	GG
Doxorubicin	9	27114977	TEK	kgp18492165	04_2	G	G	GG
Doxorubicin	9	27152278	TEK	kgp18513492	04_2	A	A	AA
Doxorubicin	9	27143982	TEK	kgp18515061	04_2	A	A	AA
Doxorubicin	9	27188468	TEK	kgp18526356	04_2	A	A	AA
Doxorubicin	9	27213849	TEK	kgp18528102	04_2	A	A	AA
Doxorubicin	9	27174846	TEK	kgp18530919	04_2	G	G	GG
Doxorubicin	9	27203144	TEK	kgp18550799	04_2	A	A	AA
Doxorubicin	9	27157914	TEK	kgp18563973	04_2	G	G	GG
Doxorubicin	9	27109164	TEK	kgp18592914	04_2	A	A	AA
Doxorubicin	9	27157255	TEK	kgp18602011	04_2	A	A	AA
Doxorubicin	8	6420490	ANGPT2	kgp1860754	04_2	C	C	CC
Doxorubicin	9	27172767	TEK	kgp18612381	04_2	G	G	GG
Doxorubicin	9	27214190	TEK	kgp18624395	04_2	A	G	AG
Doxorubicin	9	27205439	TEK	kgp18631173	04_2	A	A	AA
Doxorubicin	9	27168571	TEK	kgp18647972	04_2	A	A	AA
Doxorubicin	9	27216428	TEK	kgp18648371	04_2	G	G	GG
Doxorubicin	9	27145300	TEK	kgp18650219	04_2	A	A	AA
Doxorubicin	9	27186242	TEK	kgp18671383	04_2	C	C	CC
Doxorubicin	9	27172735	TEK	kgp18675439	04_2	G	G	GG
Doxorubicin	9	27168654	TEK	kgp18684587	04_2	A	A	AA
Doxorubicin	4	123816022	FGF2	kgp1878481	04_2	A	A	AA
Doxorubicin	4	123784389	FGF2	kgp1908672	04_2	A	A	AA
Doxorubicin	20	44640229	MMP9	kgp19175107	04_2	G	G	GG
Doxorubicin	6	43753722	VEGFA	kgp1918352	04_2	A	G	AG
Doxorubicin	20	44644905	MMP9	kgp19283204	04_2	G	G	GG
Doxorubicin	9	27187841	TEK	kgp1932654	04_2	A	A	AA
Doxorubicin	20	44639848	MMP9	kgp19329224	04_2	A	A	AA
Doxorubicin	8	108473073	ANGPT1	kgp1946638	04_2	G	G	GG
Doxorubicin	8	6389439	ANGPT2	kgp1960956	04_2	C	C	CC
Doxorubicin	9	27123348	TEK	kgp196229	04_2	G	G	GG
Doxorubicin	8	6375044	ANGPT2	kgp1973685	04_2	C	G	CG
Doxorubicin	9	27210756	TEK	kgp1992185	04_2	A	G	AG
Doxorubicin	8	108407076	ANGPT1	kgp20054385	04_2	G	G	GG
Doxorubicin	8	6417069	ANGPT2	kgp20055555	04_2	G	G	GG
Doxorubicin	8	108334924	ANGPT1	kgp20058976	04_2	A	A	AA
Doxorubicin	8	108383636	ANGPT1	kgp20069045	04_2	A	A	AA
Doxorubicin	8	108350920	ANGPT1	kgp20069954	04_2	A	A	AA
Doxorubicin	8	108393332	ANGPT1	kgp20072138	04_2	A	A	AA
Doxorubicin	8	6386372	ANGPT2	kgp20073709	04_2	A	A	AA
Doxorubicin	8	6366759	ANGPT2	kgp20074989	04_2	A	A	AA
Doxorubicin	8	6389495	ANGPT2	kgp20075909	04_2	A	A	AA
Doxorubicin	8	108344201	ANGPT1	kgp20083092	04_2	G	G	GG
Doxorubicin	8	108267368	ANGPT1	kgp20084425	04_2	A	A	AA
Doxorubicin	8	108420852	ANGPT1	kgp20091145	04_2	A	A	AA
Doxorubicin	8	108348550	ANGPT1	kgp20113587	04_2	C	C	CC
Doxorubicin	8	6357515	ANGPT2	kgp20115965	04_2	A	A	AA
Doxorubicin	9	27203696	TEK	kgp2011983	04_2	A	A	AA
Doxorubicin	8	108271655	ANGPT1	kgp20126699	04_2	G	G	GG
Doxorubicin	8	6371182	ANGPT2	kgp20129759	04_2	A	A	AA
Doxorubicin	8	6358986	ANGPT2	kgp20132429	04_2	A	G	AG
Doxorubicin	8	108333061	ANGPT1	kgp20144975	04_2	A	G	AG
Doxorubicin	8	6377929	ANGPT2	kgp20145997	04_2	G	G	GG
Doxorubicin	8	108329245	ANGPT1	kgp20149923	04_2	A	G	AG
Doxorubicin	8	108414096	ANGPT1	kgp20168442	04_2	A	A	AA
Doxorubicin	8	108484686	ANGPT1	kgp20174084	04_2	A	A	AA
Doxorubicin	8	108361136	ANGPT1	kgp20179864	04_2	A	G	AG
Doxorubicin	8	108445741	ANGPT1	kgp20180328	04_2	A	A	AA
Doxorubicin	8	108292683	ANGPT1	kgp20190523	04_2	G	G	GG
Doxorubicin	8	6415056	ANGPT2	kgp20196014	04_2	C	C	CC
Doxorubicin	8	108449942	ANGPT1	kgp20198378	04_2	C	C	CC
Doxorubicin	8	108308673	ANGPT1	kgp20203752	04_2	G	G	GG
Doxorubicin	8	6404404	ANGPT2	kgp20206075	04_2	G	G	GG
Doxorubicin	8	6359968	ANGPT2	kgp20211948	04_2	T	T	TT
Doxorubicin	8	108344325	ANGPT1	kgp20214482	04_2	G	G	GG
Doxorubicin	8	108433973	ANGPT1	kgp20217572	04_2	A	G	AG
Doxorubicin	8	108459069	ANGPT1	kgp20222783	04_2	G	G	GG
Doxorubicin	8	108448535	ANGPT1	kgp20227752	04_2	A	A	AA
Doxorubicin	8	6385150	ANGPT2	kgp20232580	04_2	G	G	GG
Doxorubicin	8	108262484	ANGPT1	kgp20234497	04_2	G	G	GG
Doxorubicin	8	6399572	ANGPT2	kgp20236852	04_2	A	A	AA
Doxorubicin	8	6376224	ANGPT2	kgp20237428	04_2	C	C	CC
Doxorubicin	8	6406894	ANGPT2	kgp20240548	04_2	A	G	AG
Doxorubicin	8	108301763	ANGPT1	kgp20245733	04_2	G	G	GG
Doxorubicin	8	108449725	ANGPT1	kgp20254736	04_2	G	G	GG
Doxorubicin	8	108414255	ANGPT1	kgp20258617	04_2	A	G	AG
Doxorubicin	8	108500061	ANGPT1	kgp20265041	04_2	G	G	GG
Doxorubicin	8	108470386	ANGPT1	kgp20276426	04_2	A	A	AA
Doxorubicin	8	6358849	ANGPT2	kgp20278532	04_2	G	G	GG
Doxorubicin	8	6411988	ANGPT2	kgp20279761	04_2	G	G	GG
Doxorubicin	8	108482717	ANGPT1	kgp2028099	04_2	A	C	AC
Doxorubicin	8	6420570	ANGPT2	kgp20281985	04_2	A	G	AG
Doxorubicin	8	6414562	ANGPT2	kgp20284738	04_2	G	G	GG
Doxorubicin	8	108335565	ANGPT1	kgp20285858	04_2	G	G	GG
Doxorubicin	8	6392651	ANGPT2	kgp20294289	04_2	G	G	GG
Doxorubicin	8	108453713	ANGPT1	kgp2029831	04_2	A	A	AA
Doxorubicin	8	108262374	ANGPT1	kgp20311950	04_2	C	C	CC
Doxorubicin	8	6384344	ANGPT2	kgp20313221	04_2	A	A	AA
Doxorubicin	8	108304715	ANGPT1	kgp20314879	04_2	A	A	AA
Doxorubicin	8	6397583	ANGPT2	kgp20316638	04_2	G	G	GG
Doxorubicin	8	108315615	ANGPT1	kgp20320751	04_2	G	G	GG
Doxorubicin	8	108472037	ANGPT1	kgp20321576	04_2	C	C	CC
Doxorubicin	8	108263623	ANGPT1	kgp20323909	04_2	A	A	AA
Doxorubicin	8	108462412	ANGPT1	kgp20325650	04_2	G	G	GG
Doxorubicin	8	6385180	ANGPT2	kgp20335694	04_2	G	G	GG
Doxorubicin	8	6364100	ANGPT2	kgp20359637	04_2	G	G	GG
Doxorubicin	8	6376425	ANGPT2	kgp20364843	04_2	G	G	GG
Doxorubicin	8	108446696	ANGPT1	kgp20374718	04_2	G	G	GG
Doxorubicin	8	6419258	ANGPT2	kgp20378183	04_2	G	G	GG
Doxorubicin	8	6404330	ANGPT2	kgp20380138	04_2	G	G	GG
Doxorubicin	8	108262508	ANGPT1	kgp20382273	04_2	G	G	GG
Doxorubicin	8	108298191	ANGPT1	kgp20384693	04_2	G	G	GG
Doxorubicin	8	108406111	ANGPT1	kgp20386054	04_2	A	A	AA
Doxorubicin	8	6418396	ANGPT2	kgp20388731	04_2	A	C	AC
Doxorubicin	8	108379235	ANGPT1	kgp20390425	04_2	A	G	AG
Doxorubicin	8	6370043	ANGPT2	kgp20405690	04_2	G	G	GG
Doxorubicin	8	108286264	ANGPT1	kgp20411685	04_2	A	A	AA
Doxorubicin	8	108319792	ANGPT1	kgp20417349	04_2	G	G	GG
Doxorubicin	8	108360291	ANGPT1	kgp20429555	04_2	A	A	AA
Doxorubicin	8	108425601	ANGPT1	kgp20436899	04_2	A	G	AG
Doxorubicin	8	108265353	ANGPT1	kgp20447044	04_2	G	G	GG
Doxorubicin	8	6388707	ANGPT2	kgp20447960	04_2	G	G	GG
Doxorubicin	8	6414589	ANGPT2	kgp20448783	04_2	G	G	GG
Doxorubicin	8	6364194	ANGPT2	kgp20449147	04_2	G	G	GG
Doxorubicin	8	108297122	ANGPT1	kgp20450395	04_2	C	C	CC
Doxorubicin	8	6413815	ANGPT2	kgp20465351	04_2	A	C	AC
Doxorubicin	8	6372233	ANGPT2	kgp20468053	04_2	G	G	GG
Doxorubicin	8	6392456	ANGPT2	kgp20475199	04_2	C	C	CC
Doxorubicin	8	108277777	ANGPT1	kgp20482109	04_2	A	A	AA
Doxorubicin	4	123815018	FGF2	kgp2049483	04_2	A	A	AA
Doxorubicin	8	6385067	ANGPT2	kgp20502798	04_2	A	A	AA
Doxorubicin	8	6399181	ANGPT2	kgp20502921	04_2	A	A	AA
Doxorubicin	8	108262262	ANGPT1	kgp20506745	04_2	A	A	AA
Doxorubicin	8	108481017	ANGPT1	kgp20515101	04_2	A	A	AA
Doxorubicin	8	108262861	ANGPT1	kgp20516617	04_2	A	G	AG
Doxorubicin	8	6391251	ANGPT2	kgp20518923	04_2	A	A	AA
Doxorubicin	8	108298657	ANGPT1	kgp20522546	04_2	A	A	AA
Doxorubicin	8	6413471	ANGPT2	kgp20535677	04_2	G	G	GG
Doxorubicin	8	108310893	ANGPT1	kgp20537084	04_2	G	G	GG
Doxorubicin	9	27191568	TEK	kgp2054166	04_2	G	G	GG
Doxorubicin	8	6357191	ANGPT2	kgp20542724	04_2	A	A	AA
Doxorubicin	8	6411379	ANGPT2	kgp20553881	04_2	A	A	AA
Doxorubicin	8	108445569	ANGPT1	kgp20555959	04_2	C	C	CC
Doxorubicin	8	6397656	ANGPT2	kgp20563780	04_2	A	A	AA
Doxorubicin	8	108505424	ANGPT1	kgp20564262	04_2	G	G	GG
Doxorubicin	8	108441699	ANGPT1	kgp20568529	04_2	A	A	AA
Doxorubicin	8	6418247	ANGPT2	kgp20569526	04_2	A	C	AC
Doxorubicin	8	6401652	ANGPT2	kgp20570162	04_2	A	A	AA
Doxorubicin	8	108454414	ANGPT1	kgp20572318	04_2	G	G	GG
Doxorubicin	8	108509446	ANGPT1	kgp20590856	04_2	A	A	AA
Doxorubicin	8	108336889	ANGPT1	kgp20597433	04_2	A	A	AA
Doxorubicin	8	108292007	ANGPT1	kgp20599085	04_2	G	G	GG
Doxorubicin	8	108373256	ANGPT1	kgp20611525	04_2	A	A	AA
Doxorubicin	8	6420709	ANGPT2	kgp20611776	04_2	A	T	AT
Doxorubicin	8	108263638	ANGPT1	kgp20613623	04_2	A	A	AA
Doxorubicin	8	6378981	ANGPT2	kgp20613742	04_2	A	A	AA
Doxorubicin	8	6420360	ANGPT2	kgp20620754	04_2	G	G	GG
Doxorubicin	8	108264273	ANGPT1	kgp20622191	04_2	A	G	AG
Doxorubicin	8	6414874	ANGPT2	kgp20623804	04_2	G	G	GG
Doxorubicin	4	55962358	KDR	kgp20634290	04_2	A	A	AA
Doxorubicin	4	55987223	KDR	kgp20636156	04_2	C	C	CC
Doxorubicin	4	55951137	KDR	kgp20652592	04_2	A	G	AG
Doxorubicin	4	55959914	KDR	kgp20674571	04_2	A	A	AA
Doxorubicin	4	55969316	KDR	kgp20684964	04_2	A	A	AA
Doxorubicin	8	108288085	ANGPT1	kgp2069098	04_2	A	A	AA
Doxorubicin	4	55972048	KDR	kgp20695838	04_2	G	G	GG
Doxorubicin	4	55951886	KDR	kgp20700559	04_2	A	A	AA
Doxorubicin	4	123769285	FGF2	kgp20710715	04_2	G	G	GG
Doxorubicin	4	123752660	FGF2	kgp20718149	04_2	G	G	GG
Doxorubicin	8	108411542	ANGPT1	kgp2076282	04_2	A	G	AG
Doxorubicin	4	123797604	FGF2	kgp20799325	04_2	G	G	GG
Doxorubicin	4	123772304	FGF2	kgp20801996	04_2	A	A	AA
Doxorubicin	4	55964835	KDR	kgp20811705	04_2	G	G	GG
Doxorubicin	4	123783216	FGF2	kgp20829468	04_2	G	G	GG
Doxorubicin	4	123817482	FGF2	kgp20866897	04_2	G	G	GG
Doxorubicin	4	55971241	KDR	kgp20867888	04_2	C	C	CC
Doxorubicin	4	123811111	FGF2	kgp20868608	04_2	G	G	GG
Doxorubicin	4	123817253	FGF2	kgp20879511	04_2	G	G	GG
Doxorubicin	4	55953407	KDR	kgp20882189	04_2	A	C	AC
Doxorubicin	4	55956225	KDR	kgp20885732	04_2	A	G	AG
Doxorubicin	4	123769816	FGF2	kgp20893166	04_2	A	A	AA
Doxorubicin	4	55974095	KDR	kgp20907707	04_2	A	G	AG
Doxorubicin	4	55963599	KDR	kgp20911696	04_2	G	G	GG
Doxorubicin	4	123776398	FGF2	kgp20913864	04_2	A	A	AA
Doxorubicin	4	55987393	KDR	kgp20967814	04_2	G	G	GG
Doxorubicin	4	123815856	FGF2	kgp20973656	04_2	A	A	AA
Doxorubicin	4	123761641	FGF2	kgp20982779	04_2	A	A	AA
Doxorubicin	4	55977428	KDR	kgp21003996	04_2	G	G	GG
Doxorubicin	4	55971388	KDR	kgp21004047	04_2	A	G	AG
Doxorubicin	4	55945603	KDR	kgp21009406	04_2	G	G	GG
Doxorubicin	4	123769555	FGF2	kgp21016615	04_2	A	A	AA
Doxorubicin	8	108454974	ANGPT1	kgp2105130	04_2	G	G	GG
Doxorubicin	4	123767758	FGF2	kgp21055964	04_2	A	A	AA
Doxorubicin	9	27163857	TEK	kgp2106885	04_2	G	G	GG
Doxorubicin	4	55944837	KDR	kgp21100828	04_2	C	C	CC
Doxorubicin	4	55949546	KDR	kgp2110792	04_2	C	C	CC
Doxorubicin	4	123816793	FGF2	kgp21125604	04_2	G	G	GG
Doxorubicin	4	55954408	KDR	kgp21140936	04_2	A	A	AA
Doxorubicin	4	123815081	FGF2	kgp21145777	04_2	A	G	AG
Doxorubicin	4	55961873	KDR	kgp21150921	04_2	G	G	GG
Doxorubicin	4	123811693	FGF2	kgp21157417	04_2	A	A	AA
Doxorubicin	4	55981531	KDR	kgp21162595	04_2	G	G	GG
Doxorubicin	4	55960881	KDR	kgp21168443	04_2	A	A	AA
Doxorubicin	4	123819040	FGF2	kgp21173617	04_2	C	C	CC
Doxorubicin	4	123787657	FGF2	kgp21173628	04_2	A	A	AA
Doxorubicin	4	123748532	FGF2	kgp21184699	04_2	G	G	GG
Doxorubicin	4	123815302	FGF2	kgp21184912	04_2	A	C	AC
Doxorubicin	4	55970782	KDR	kgp21217629	04_2	G	G	GG
Doxorubicin	4	55961103	KDR	kgp21224993	04_2	G	G	GG
Doxorubicin	4	55984925	KDR	kgp21243999	04_2	A	A	AA
Doxorubicin	4	55970963	KDR	kgp21257210	04_2	A	A	AA
Doxorubicin	4	123780832	FGF2	kgp21269195	04_2	A	A	AA
Doxorubicin	4	55962613	KDR	kgp21270623	04_2	A	A	AA
Doxorubicin	4	123771548	FGF2	kgp21271680	04_2	G	G	GG
Doxorubicin	4	55970853	KDR	kgp21277336	04_2	G	G	GG
Doxorubicin	4	123817886	FGF2	kgp21281157	04_2	G	G	GG
Doxorubicin	4	55964373	KDR	kgp21294916	04_2	G	G	GG
Doxorubicin	4	123819013	FGF2	kgp21299213	04_2	C	G	CG
Doxorubicin	4	123814385	FGF2	kgp21300815	04_2	A	C	AC
Doxorubicin	4	55973676	KDR	kgp21315586	04_2	G	G	GG
Doxorubicin	4	55944651	KDR	kgp21321762	04_2	A	A	AA
Doxorubicin	8	108412542	ANGPT1	kgp2158865	04_2	A	G	AG
Doxorubicin	8	6390162	ANGPT2	kgp2169934	04_2	A	A	AA
Doxorubicin	8	108294335	ANGPT1	kgp2179539	04_2	A	A	AA
Doxorubicin	8	108347956	ANGPT1	kgp218685	04_2	A	A	AA
Doxorubicin	9	27218726	TEK	kgp219801	04_2	A	A	AA
Doxorubicin	8	108509559	ANGPT1	kgp2224399	04_2	G	G	GG
Doxorubicin	8	108448613	ANGPT1	kgp2229553	04_2	A	A	AA
Doxorubicin	20	44645153	MMP9	kgp2266426	04_2	A	G	AG
Doxorubicin	8	108496499	ANGPT1	kgp22731872	04_2	A	A	AA
Doxorubicin	9	27109973	TEK	kgp22758803	04_2	A	A	AA
Doxorubicin	8	108447358	ANGPT1	kgp22763726	04_2	G	G	GG
Doxorubicin	8	108349061	ANGPT1	kgp22791511	04_2	C	C	CC
Doxorubicin	4	55977376	KDR	kgp2280772	04_2	G	G	GG
Doxorubicin	8	108378085	ANGPT1	kgp22811159	04_2	A	A	AA
Doxorubicin	8	108420751	ANGPT1	kgp22819632	04_2	A	A	AA
Doxorubicin	8	6366558	ANGPT2	kgp22822873	04_2	A	A	AA
Doxorubicin	9	27173939	TEK	kgp2288251	04_2	A	A	AA
Doxorubicin	9	27152339	TEK	kgp2292937	04_2	A	G	AG
Doxorubicin	8	6398749	ANGPT2	kgp2295265	04_2	A	G	AG
Doxorubicin	8	108385864	ANGPT1	kgp2301625	04_2	A	A	AA
Doxorubicin	8	108501540	ANGPT1	kgp2315844	04_2	G	G	GG
Doxorubicin	9	27178214	TEK	kgp2346449	04_2	A	C	AC
Doxorubicin	8	6375289	ANGPT2	kgp237604	04_2	G	G	GG
Doxorubicin	9	27229544	TEK	kgp238017	04_2	C	G	CG
Doxorubicin	17	62398216	PECAM1	kgp23859341	04_2	G	G	GG
Doxorubicin	17	62400923	PECAM1	kgp23900242	04_2	A	A	AA
Doxorubicin	8	108498850	ANGPT1	kgp2400877	04_2	A	G	AG
Doxorubicin	4	55986562	KDR	kgp2408149	04_2	A	G	AG
Doxorubicin	4	123778052	FGF2	kgp2417854	04_2	A	A	AA
Doxorubicin	8	108342237	ANGPT1	kgp2419157	04_2	A	A	AA
Doxorubicin	4	123758621	FGF2	kgp2421877	04_2	A	A	AA
Doxorubicin	4	55966573	KDR	kgp2423516	04_2	G	G	GG
Doxorubicin	2	113536635	IL1A	kgp24613191	04_2	A	A	AA
Doxorubicin	22	39627821	PDGFB	kgp24636089	04_2	A	A	AA
Doxorubicin	22	39636853	PDGFB	kgp24656071	04_2	A	A	AA
Doxorubicin	22	39620641	PDGFB	kgp24661762	04_2	A	A	AA
Doxorubicin	22	39632497	PDGFB	kgp24671230	04_2	G	G	GG
Doxorubicin	22	39620175	PDGFB	kgp24711165	04_2	G	G	GG
Doxorubicin	9	27187450	TEK	kgp2475885	04_2	A	A	AA
Doxorubicin	17	62400087	PECAM1	kgp2481863	04_2	A	G	AG
Doxorubicin	8	6367439	ANGPT2	kgp2518933	04_2	C	C	CC
Doxorubicin	9	27173429	TEK	kgp2528553	04_2	A	A	AA
Doxorubicin	8	108400242	ANGPT1	kgp2548591	04_2	G	G	GG
Doxorubicin	4	123749552	FGF2	kgp2569640	04_2	G	G	GG
Doxorubicin	6	43753900	VEGFA	kgp26137829	04_2	A	A	AA
Doxorubicin	6	43752503	VEGFA	kgp26183013	04_2	G	G	GG
Doxorubicin	4	123788641	FGF2	kgp2626658	04_2	C	C	CC
Doxorubicin	8	108395695	ANGPT1	kgp2630832	04_2	A	A	AA
Doxorubicin	6	43750313	VEGFA	kgp26318745	04_2	A	A	AA
Doxorubicin	8	108314350	ANGPT1	kgp2633759	04_2	A	A	AA
Doxorubicin	6	43745193	VEGFA	kgp26467217	04_2	G	G	GG
Doxorubicin	9	27206349	TEK	kgp2651128	04_2	A	A	AA
Doxorubicin	6	43739989	VEGFA	kgp2656646	04_2	G	G	GG
Doxorubicin	8	108342490	ANGPT1	kgp265668	04_2	A	G	AG
Doxorubicin	8	6396603	ANGPT2	kgp2706843	04_2	A	A	AA
Doxorubicin	9	27201200	TEK	kgp2709236	04_2	A	A	AA
Doxorubicin	9	27148155	TEK	kgp2713769	04_2	G	G	GG
Doxorubicin	9	27114299	TEK	kgp27168249	04_2	G	G	GG
Doxorubicin	9	27157734	TEK	kgp27173647	04_2	G	G	GG
Doxorubicin	9	27148606	TEK	kgp27186383	04_2	G	G	GG
[truncated: 40,341 more rows]
