# Supplementary material for: Germline Genetic Variants in TEK, ANGPT1, ANGPT2, MMP9, FGF2 and VEGFA Are Associated with Pathologic Complete Response to Bevacizumab in Breast Cancer Patients
Source: PLoS One. 2017 Jan 3;12(1):e0168550. doi: 10.1371/journal.pone.0168550 (PMC5207665; doi:10.1371/journal.pone.0168550)
Supplement: S7 File — DOX Ten-gene SNP Strand Info. This Excel file contains the SNP strand-usage information for the genotype data in the Doxorubicin cohort (S5 File). It is needed to reconcile the strand usages in the Doxorubicin cohort with those in the Bevacizumab cohort after combining the genotype data for both cohorts. (XLSX) [file pone.0168550.s007.xlsx]

## Sheet: DOX Ten-gene SNP Strand Info
SNP_ID	Gene	Chr	Position	SNP	Plus_Minus_Strand	ILMN_Strand	Customer_Strand
GA005834	VEGFA	6	43738350	[G/C]	-	BOT	TOP
GA007400	TEK	9	27197598	[A/C]	-	TOP	BOT
GA014726	PECAM1	17	62400904	[G/C]	-	BOT	TOP
GA017205	MMP9	20	44645010	[A/G]	-	TOP	BOT
GA023950	VEGFA	6	43746274	[A/G]	+	TOP	TOP
GA032860	PECAM1	17	62398530	[A/G]	-	TOP	BOT
GA032868	PECAM1	17	62401206	[T/G]	-	BOT	TOP
kgp10040738	FGF2	4	123815363	[T/C]	-	BOT	TOP
kgp10045653	FGF2	4	123818633	[T/A]	-	BOT	TOP
kgp10052664	FGF2	4	123803912	[A/G]	+	TOP	TOP
kgp10083837	FGF2	4	123771995	[T/C]	+	BOT	BOT
kgp10110512	ANGPT1	8	108332617	[T/C]	+	BOT	BOT
kgp10124996	PDGFB	22	39626375	[T/G]	-	BOT	TOP
kgp10149526	TEK	9	27115121	[T/C]	-	BOT	TOP
kgp10200486	ANGPT2	8	6390827	[T/C]	+	BOT	BOT
kgp10216955	KDR	4	55970083	[T/G]	+	BOT	BOT
kgp10236515	ANGPT2	8	6368314	[T/C]	+	BOT	BOT
kgp10236534	TEK	9	27216870	[A/G]	-	TOP	BOT
kgp10252549	ANGPT2	8	6414044	[A/G]	-	TOP	BOT
kgp10283221	ANGPT1	8	108378833	[T/C]	-	BOT	TOP
kgp10290789	ANGPT2	8	6395361	[A/G]	-	TOP	BOT
kgp10292	ANGPT1	8	108393050	[T/C]	+	BOT	BOT
kgp10313412	ANGPT2	8	6410379	[T/C]	+	BOT	BOT
kgp10317375	FGF2	4	123759856	[T/C]	-	BOT	TOP
kgp10318378	TEK	9	27180534	[A/G]	-	TOP	BOT
kgp10320586	ANGPT1	8	108320079	[A/G]	-	TOP	BOT
kgp10336435	ANGPT2	8	6362375	[T/G]	+	BOT	BOT
kgp10337441	FGF2	4	123760689	[A/G]	+	TOP	TOP
kgp10344051	ANGPT1	8	108401511	[A/G]	+	TOP	TOP
kgp10349998	ANGPT1	8	108434558	[A/G]	-	TOP	BOT
kgp10372743	ANGPT2	8	6393965	[T/C]	-	BOT	TOP
kgp10384845	TEK	9	27212005	[T/C]	-	BOT	TOP
kgp10419891	IL1A	2	113532083	[A/G]	+	TOP	TOP
kgp10448138	KDR	4	55980456	[T/C]	+	BOT	BOT
kgp10459419	KDR	4	55976942	[A/G]	+	TOP	TOP
kgp1047531	ANGPT2	8	6386743	[A/G]	+	TOP	TOP
kgp10481773	FGF2	4	123752593	[T/C]	+	BOT	BOT
kgp10486165	KDR	4	55983260	[T/G]	-	BOT	TOP
kgp10491832	ANGPT1	8	108456167	[T/C]	-	BOT	TOP
kgp10500630	VEGFA	6	43747248	[T/C]	+	BOT	BOT
kgp10501736	TEK	9	27110382	[A/G]	-	TOP	BOT
kgp10516114	FGF2	4	123818140	[A/C]	+	TOP	TOP
kgp10530507	ANGPT1	8	108392597	[T/G]	+	BOT	BOT
kgp10540008	PDGFB	22	39639225	[T/C]	+	BOT	BOT
kgp10547763	ANGPT2	8	6386110	[T/C]	+	BOT	BOT
kgp10577570	ANGPT1	8	108360529	[T/G]	-	BOT	TOP
kgp1060670	KDR	4	55952299	[T/A]	+	BOT	BOT
kgp10615455	PECAM1	17	62396845	[T/C]	-	BOT	TOP
kgp10633477	TEK	9	27111293	[T/C]	-	BOT	TOP
kgp10634038	TEK	9	27199521	[T/C]	+	BOT	BOT
kgp10644659	ANGPT2	8	6359559	[A/T]	+	TOP	TOP
kgp10703397	ANGPT1	8	108285002	[A/G]	-	TOP	BOT
kgp10705731	FGF2	4	123787692	[T/G]	+	BOT	BOT
kgp1070591	FGF2	4	123813009	[A/G]	+	TOP	TOP
kgp10729489	ANGPT2	8	6361187	[A/G]	-	TOP	BOT
kgp10747553	TEK	9	27194389	[T/C]	-	BOT	TOP
kgp10767898	KDR	4	55977759	[A/T]	-	TOP	TOP
kgp10794560	IL1A	2	113538194	[A/G]	+	TOP	TOP
kgp10819135	ANGPT2	8	6396905	[T/C]	-	BOT	TOP
kgp10820495	TEK	9	27150309	[A/G]	+	TOP	TOP
kgp10856757	ANGPT1	8	108445388	[T/C]	+	BOT	BOT
kgp10880629	KDR	4	55977961	[T/C]	+	BOT	BOT
kgp10894559	TEK	9	27161420	[A/G]	-	TOP	BOT
kgp10944836	VEGFA	6	43739446	[T/C]	+	BOT	BOT
kgp10975354	TEK	9	27152034	[A/C]	+	TOP	TOP
kgp10993398	TEK	9	27214846	[T/C]	+	BOT	BOT
kgp11008629	KDR	4	55986238	[A/G]	-	TOP	BOT
kgp110099	ANGPT1	8	108416308	[T/C]	+	BOT	BOT
kgp11020291	ANGPT1	8	108377093	[A/G]	-	TOP	BOT
kgp11020403	TEK	9	27129497	[T/G]	-	BOT	TOP
kgp11035053	ANGPT1	8	108279046	[T/C]	+	BOT	BOT
kgp11039576	ANGPT1	8	108354079	[A/G]	-	TOP	BOT
kgp11044362	TEK	9	27193588	[T/C]	-	BOT	TOP
kgp11045990	ANGPT2	8	6415793	[T/C]	-	BOT	TOP
kgp11055967	KDR	4	55990353	[T/C]	-	BOT	TOP
kgp11059769	TEK	9	27215792	[T/C]	+	BOT	BOT
kgp11136805	TEK	9	27205551	[A/G]	+	TOP	TOP
kgp11153522	PDGFB	22	39633479	[A/G]	+	TOP	TOP
kgp11182835	ANGPT1	8	108439029	[T/C]	+	BOT	BOT
kgp11245951	ANGPT1	8	108355296	[A/G]	-	TOP	BOT
kgp11268728	KDR	4	55989361	[A/G]	-	TOP	BOT
kgp11299050	ANGPT2	8	6412625	[T/C]	+	BOT	BOT
kgp11313314	IL1A	2	113538195	[T/C]	-	BOT	TOP
kgp1131766	ANGPT2	8	6357986	[A/C]	+	TOP	TOP
kgp11337659	TEK	9	27136083	[T/A]	+	BOT	BOT
kgp11346423	TEK	9	27201074	[T/C]	+	BOT	BOT
kgp11381018	ANGPT1	8	108446855	[T/C]	-	BOT	TOP
kgp11408518	FGF2	4	123788375	[T/G]	-	BOT	TOP
kgp11416184	ANGPT1	8	108365345	[T/C]	-	BOT	TOP
kgp1141697	ANGPT1	8	108293655	[A/G]	-	TOP	BOT
kgp11441901	ANGPT2	8	6366796	[A/G]	-	TOP	BOT
kgp11454314	ANGPT1	8	108347806	[A/G]	-	TOP	BOT
kgp11457161	ANGPT1	8	108291877	[A/T]	+	TOP	TOP
kgp11469138	IL1A	2	113533845	[T/G]	+	BOT	BOT
kgp11491077	TEK	9	27157144	[T/C]	-	BOT	TOP
kgp11501343	TEK	9	27186857	[A/G]	-	TOP	BOT
kgp11516920	KDR	4	55946081	[A/G]	+	TOP	TOP
kgp11525329	ANGPT1	8	108465361	[T/C]	+	BOT	BOT
kgp11527001	TEK	9	27165754	[T/C]	+	BOT	BOT
kgp11528508	TEK	9	27149197	[A/G]	+	TOP	TOP
kgp11530019	ANGPT2	8	6401553	[A/G]	-	TOP	BOT
kgp11533722	PDGFB	22	39632931	[T/C]	-	BOT	TOP
kgp11541719	ANGPT1	8	108451958	[T/C]	+	BOT	BOT
kgp11559855	FGF2	4	123781418	[A/C]	-	TOP	BOT
kgp11560023	MMP9	20	44643789	[T/C]	-	BOT	TOP
kgp11582031	TEK	9	27213619	[T/C]	-	BOT	TOP
kgp11583985	FGF2	4	123783194	[T/C]	+	BOT	BOT
kgp11589350	ANGPT2	8	6372172	[A/G]	-	TOP	BOT
kgp11624773	TEK	9	27193385	[C/G]	-	TOP	BOT
kgp11625996	ANGPT1	8	108269427	[T/C]	+	BOT	BOT
kgp11640693	FGF2	4	123777869	[A/G]	+	TOP	TOP
kgp11683297	FGF2	4	123775594	[T/G]	+	BOT	BOT
kgp11707347	ANGPT1	8	108504980	[T/A]	+	BOT	BOT
kgp1176080	KDR	4	55950161	[T/C]	+	BOT	BOT
kgp11786403	VEGFA	6	43746169	[A/G]	-	TOP	BOT
kgp1184382	ANGPT2	8	6359024	[A/G]	+	TOP	TOP
kgp11845085	TEK	9	27120630	[T/C]	-	BOT	TOP
kgp11861784	VEGFA	6	43746949	[T/C]	+	BOT	BOT
kgp11893136	ANGPT1	8	108318572	[A/C]	+	TOP	TOP
kgp1191641	ANGPT1	8	108471897	[A/G]	+	TOP	TOP
kgp11919005	KDR	4	55977866	[A/T]	-	TOP	BOT
kgp11922948	FGF2	4	123768263	[A/G]	+	TOP	TOP
kgp11941522	MMP9	20	44637624	[T/C]	+	BOT	BOT
kgp11960257	ANGPT2	8	6398597	[T/C]	-	BOT	TOP
kgp12000813	ANGPT1	8	108500879	[A/C]	+	TOP	TOP
kgp12007964	FGF2	4	123752619	[A/G]	-	TOP	BOT
kgp12014874	ANGPT1	8	108411036	[T/C]	-	BOT	TOP
kgp12015829	TEK	9	27117744	[A/G]	+	TOP	TOP
kgp12037262	ANGPT2	8	6404314	[T/C]	-	BOT	TOP
kgp12038402	TEK	9	27203002	[A/G]	+	TOP	TOP
kgp12047009	FGF2	4	123774956	[A/C]	+	TOP	TOP
kgp1206021	ANGPT1	8	108309456	[A/G]	-	TOP	BOT
kgp12070665	TEK	9	27131053	[T/C]	+	BOT	BOT
kgp12088283	ANGPT1	8	108275857	[A/G]	+	TOP	TOP
kgp12095850	ANGPT1	8	108321472	[T/C]	-	BOT	TOP
kgp12098406	FGF2	4	123797428	[A/C]	-	TOP	BOT
kgp12103779	ANGPT1	8	108414308	[T/C]	-	BOT	TOP
kgp12146425	PDGFB	22	39626419	[T/C]	+	BOT	BOT
kgp12148805	MMP9	20	44638781	[T/C]	-	BOT	TOP
kgp1215236	ANGPT1	8	108364749	[T/C]	+	BOT	BOT
kgp12155373	ANGPT1	8	108464915	[A/G]	-	TOP	BOT
kgp12164233	KDR	4	55966759	[T/C]	-	BOT	TOP
kgp12164709	KDR	4	55952181	[A/G]	-	TOP	BOT
kgp12198190	KDR	4	55975719	[T/C]	-	BOT	TOP
kgp1220304	TEK	9	27197486	[T/G]	+	BOT	BOT
kgp1222246	TEK	9	27154092	[A/G]	+	TOP	TOP
kgp12231477	ANGPT1	8	108472489	[T/C]	+	BOT	BOT
kgp12233205	ANGPT1	8	108457299	[T/G]	-	BOT	TOP
kgp12248271	TEK	9	27110507	[A/G]	-	TOP	BOT
kgp1226070	TEK	9	27154431	[T/C]	-	BOT	TOP
kgp12281834	FGF2	4	123762030	[T/C]	-	BOT	TOP
kgp12281897	TEK	9	27111684	[A/G]	-	TOP	BOT
kgp12283245	TEK	9	27142894	[T/C]	-	BOT	TOP
kgp12285070	ANGPT1	8	108283323	[T/C]	-	BOT	TOP
kgp12324717	ANGPT1	8	108467689	[A/G]	-	TOP	BOT
kgp12337690	ANGPT2	8	6363691	[A/G]	+	TOP	TOP
kgp12343687	TEK	9	27204175	[T/C]	+	BOT	BOT
kgp12354347	MMP9	20	44640139	[A/G]	+	TOP	TOP
kgp1236859	ANGPT1	8	108478183	[T/C]	-	BOT	TOP
kgp12380664	FGF2	4	123804642	[A/G]	-	TOP	BOT
kgp12427376	TEK	9	27193473	[T/C]	+	BOT	BOT
kgp12470256	TEK	9	27183463	[A/C]	+	TOP	TOP
kgp12506956	ANGPT1	8	108358774	[T/C]	-	BOT	TOP
kgp12526031	TEK	9	27138783	[T/C]	+	BOT	BOT
kgp12531061	PECAM1	17	62405976	[T/C]	-	BOT	TOP
kgp12537115	VEGFA	6	43741201	[A/G]	+	TOP	TOP
kgp12562509	TEK	9	27224516	[A/G]	-	TOP	BOT
kgp128160	VEGFA	6	43753051	[T/C]	+	BOT	BOT
kgp130246	TEK	9	27119499	[A/G]	+	TOP	TOP
kgp130252	PDGFB	22	39626542	[A/G]	+	TOP	TOP
kgp1315735	ANGPT1	8	108355461	[T/C]	-	BOT	TOP
kgp1372872	ANGPT1	8	108446203	[T/C]	+	BOT	BOT
kgp13847402	PECAM1	17	62400973	[T/G]	-	BOT	TOP
kgp13858818	PECAM1	17	62397786	[T/G]	-	BOT	TOP
kgp13860154	PECAM1	17	62400355	[T/G]	-	BOT	TOP
kgp13890032	PECAM1	17	62401606	[A/G]	+	TOP	TOP
kgp1404037	ANGPT1	8	108412793	[T/C]	+	BOT	BOT
kgp14058979	PECAM1	17	62398069	[T/C]	+	BOT	BOT
kgp14066706	PECAM1	17	62400915	[G/C]	+	BOT	BOT
kgp14211703	IL1A	2	113539224	[T/C]	-	BOT	TOP
kgp14261256	IL1A	2	113539500	[A/G]	+	TOP	TOP
kgp1440248	TEK	9	27137253	[T/G]	-	BOT	TOP
kgp14427918	IL1A	2	113531514	[T/C]	+	BOT	BOT
kgp14441102	IL1A	2	113542718	[T/C]	-	BOT	TOP
kgp1450279	TEK	9	27124574	[A/G]	+	TOP	TOP
kgp1453469	ANGPT2	8	6400448	[T/G]	-	BOT	TOP
kgp1459384	FGF2	4	123780587	[T/C]	-	BOT	TOP
kgp14640696	IL1A	2	113536956	[A/G]	+	TOP	TOP
kgp14722386	IL1A	2	113531955	[T/C]	+	BOT	BOT
kgp14869059	IL1A	2	113542969	[A/C]	-	TOP	BOT
kgp14870523	IL1A	2	113537151	[T/C]	+	BOT	BOT
kgp1494113	IL1A	2	113539972	[A/G]	+	TOP	TOP
kgp1496767	FGF2	4	123759991	[A/G]	-	TOP	BOT
kgp14985204	IL1A	2	113536440	[T/C]	-	BOT	TOP
kgp14987033	PDGFB	22	39625726	[A/G]	-	TOP	BOT
kgp14999229	PDGFB	22	39621081	[A/G]	-	TOP	BOT
kgp15016476	PDGFB	22	39621073	[T/C]	+	BOT	BOT
kgp15025873	PDGFB	22	39623558	[A/G]	+	TOP	TOP
kgp15028423	PDGFB	22	39629418	[A/G]	-	TOP	BOT
kgp15030641	PDGFB	22	39631462	[A/G]	-	TOP	BOT
kgp15034273	PDGFB	22	39620928	[A/G]	-	TOP	BOT
kgp15035539	PDGFB	22	39620628	[T/C]	-	BOT	TOP
kgp15043680	PDGFB	22	39631747	[C/G]	+	TOP	TOP
kgp15057879	PDGFB	22	39621342	[A/G]	+	TOP	TOP
kgp15066179	PDGFB	22	39621797	[T/G]	+	BOT	BOT
kgp15096362	PDGFB	22	39620980	[T/C]	-	BOT	TOP
kgp15115979	PDGFB	22	39623888	[T/C]	-	BOT	TOP
kgp15118571	PDGFB	22	39620265	[A/C]	+	TOP	TOP
kgp1514685	ANGPT1	8	108328377	[A/C]	+	TOP	TOP
kgp1590452	ANGPT1	8	108280746	[A/G]	-	TOP	BOT
kgp1593075	FGF2	4	123789238	[A/G]	+	TOP	TOP
kgp1600184	FGF2	4	123794752	[A/G]	+	TOP	TOP
kgp1609961	KDR	4	55978160	[A/G]	-	TOP	BOT
kgp1632148	ANGPT2	8	6374353	[T/C]	-	BOT	TOP
kgp1634375	KDR	4	55987714	[T/C]	+	BOT	BOT
kgp1675472	PDGFB	22	39622096	[A/G]	-	TOP	BOT
kgp1692120	PDGFB	22	39627077	[T/C]	+	BOT	BOT
kgp1692239	ANGPT2	8	6395024	[A/G]	+	TOP	TOP
kgp16994975	VEGFA	6	43753137	[T/G]	-	BOT	TOP
kgp1706671	TEK	9	27182602	[T/C]	-	BOT	TOP
kgp1710944	FGF2	4	123774110	[A/T]	+	TOP	TOP
kgp17145380	VEGFA	6	43753276	[T/G]	+	BOT	BOT
kgp17193783	VEGFA	6	43753895	[A/G]	-	TOP	BOT
kgp17195848	VEGFA	6	43743303	[A/G]	+	TOP	TOP
kgp17251844	VEGFA	6	43753788	[T/C]	-	BOT	TOP
kgp1728715	KDR	4	55976168	[T/C]	+	BOT	BOT
kgp17323734	VEGFA	6	43746329	[A/G]	+	TOP	TOP
kgp17366122	VEGFA	6	43740020	[A/G]	-	TOP	BOT
kgp1786018	ANGPT2	8	6383421	[T/C]	-	BOT	TOP
kgp1786876	KDR	4	55982784	[A/G]	-	TOP	BOT
kgp1797688	FGF2	4	123816638	[A/G]	-	TOP	BOT
kgp1800099	ANGPT2	8	6395819	[T/C]	+	BOT	BOT
kgp1807114	TEK	9	27218999	[T/C]	-	BOT	TOP
kgp1811854	PDGFB	22	39629854	[A/G]	+	TOP	TOP
kgp1817436	ANGPT2	8	6378239	[A/G]	-	TOP	BOT
kgp1819474	TEK	9	27135718	[T/C]	-	BOT	TOP
kgp182034	PECAM1	17	62401032	[A/G]	+	TOP	TOP
kgp1823932	TEK	9	27185251	[A/G]	-	TOP	BOT
kgp18245096	TEK	9	27158010	[A/G]	+	TOP	TOP
kgp1825342	ANGPT2	8	6408682	[T/C]	+	BOT	BOT
kgp18261540	TEK	9	27229611	[C/G]	-	TOP	BOT
kgp18263393	TEK	9	27165952	[A/G]	+	TOP	TOP
kgp1826494	ANGPT2	8	6401899	[T/C]	+	BOT	BOT
kgp18276020	TEK	9	27201330	[A/G]	-	TOP	BOT
kgp18283329	TEK	9	27168468	[T/C]	-	BOT	TOP
kgp18283712	TEK	9	27145458	[A/G]	-	TOP	BOT
kgp18288740	TEK	9	27167878	[T/C]	-	BOT	TOP
kgp18305367	TEK	9	27203078	[T/C]	-	BOT	TOP
kgp1831677	FGF2	4	123757889	[A/G]	+	TOP	TOP
kgp18319362	TEK	9	27206822	[T/C]	+	BOT	BOT
kgp18320927	TEK	9	27118960	[T/G]	-	BOT	TOP
kgp18321825	TEK	9	27147363	[T/G]	+	BOT	BOT
kgp18360463	TEK	9	27217407	[T/C]	-	BOT	TOP
kgp18361050	TEK	9	27165340	[A/G]	+	TOP	TOP
kgp18371467	TEK	9	27179681	[A/C]	-	TOP	BOT
kgp18378433	TEK	9	27190492	[T/C]	+	BOT	BOT
kgp18379073	TEK	9	27172446	[T/C]	+	BOT	BOT
kgp18386649	TEK	9	27169116	[A/G]	+	TOP	TOP
kgp18395409	TEK	9	27215536	[A/G]	+	TOP	TOP
kgp18399727	TEK	9	27118618	[T/C]	-	BOT	TOP
kgp18404779	TEK	9	27197557	[T/C]	-	BOT	TOP
kgp18430748	TEK	9	27216098	[T/C]	-	BOT	TOP
kgp18448686	TEK	9	27148498	[T/C]	+	BOT	BOT
kgp18461713	TEK	9	27131103	[T/C]	-	BOT	TOP
kgp18465553	TEK	9	27183598	[A/G]	-	TOP	BOT
kgp18468965	TEK	9	27149795	[T/C]	-	BOT	TOP
kgp18479426	TEK	9	27165545	[A/G]	-	TOP	BOT
kgp1848015	ANGPT2	8	6377330	[T/A]	+	BOT	BOT
kgp18487363	TEK	9	27172576	[A/G]	-	TOP	BOT
kgp18492165	TEK	9	27114977	[A/G]	+	TOP	TOP
kgp18513492	TEK	9	27152278	[A/G]	+	TOP	TOP
kgp18515061	TEK	9	27143982	[A/G]	+	TOP	TOP
kgp18526356	TEK	9	27188468	[T/G]	+	BOT	BOT
kgp18528102	TEK	9	27213849	[T/G]	+	BOT	BOT
kgp18530919	TEK	9	27174846	[T/C]	-	BOT	TOP
kgp18550799	TEK	9	27203144	[A/G]	-	TOP	BOT
kgp18563973	TEK	9	27157914	[T/C]	+	BOT	BOT
kgp18592914	TEK	9	27109164	[A/G]	+	TOP	TOP
kgp18602011	TEK	9	27157255	[A/G]	-	TOP	BOT
kgp1860754	ANGPT2	8	6420490	[C/G]	+	TOP	TOP
kgp18612381	TEK	9	27172767	[T/C]	-	BOT	TOP
kgp18624395	TEK	9	27214190	[A/G]	-	TOP	BOT
kgp18631173	TEK	9	27205439	[T/C]	+	BOT	BOT
kgp18647972	TEK	9	27168571	[T/C]	+	BOT	BOT
kgp18648371	TEK	9	27216428	[T/C]	-	BOT	TOP
kgp18650219	TEK	9	27145300	[T/C]	+	BOT	BOT
kgp18671383	TEK	9	27186242	[A/C]	-	TOP	BOT
kgp18675439	TEK	9	27172735	[A/G]	+	TOP	TOP
kgp18684587	TEK	9	27168654	[T/A]	-	BOT	TOP
kgp1878481	FGF2	4	123816022	[A/G]	-	TOP	BOT
kgp1908672	FGF2	4	123784389	[T/G]	+	BOT	BOT
kgp19175107	MMP9	20	44640229	[A/G]	-	TOP	BOT
kgp1918352	VEGFA	6	43753722	[A/G]	+	TOP	TOP
kgp19283204	MMP9	20	44644905	[T/C]	+	BOT	BOT
kgp1932654	TEK	9	27187841	[A/G]	+	TOP	TOP
kgp19329224	MMP9	20	44639848	[A/G]	+	TOP	TOP
kgp1946638	ANGPT1	8	108473073	[T/C]	+	BOT	BOT
kgp1960956	ANGPT2	8	6389439	[A/C]	-	TOP	BOT
kgp196229	TEK	9	27123348	[C/G]	+	TOP	TOP
kgp1973685	ANGPT2	8	6375044	[C/G]	-	TOP	TOP
kgp1992185	TEK	9	27210756	[A/G]	+	TOP	TOP
kgp20054385	ANGPT1	8	108407076	[T/C]	-	BOT	TOP
kgp20055555	ANGPT2	8	6417069	[T/C]	-	BOT	TOP
kgp20058976	ANGPT1	8	108334924	[A/G]	+	TOP	TOP
kgp20069045	ANGPT1	8	108383636	[T/C]	+	BOT	BOT
kgp20069954	ANGPT1	8	108350920	[T/C]	-	BOT	TOP
kgp20072138	ANGPT1	8	108393332	[A/G]	-	TOP	BOT
kgp20073709	ANGPT2	8	6386372	[A/C]	-	TOP	BOT
kgp20074989	ANGPT2	8	6366759	[T/C]	-	BOT	TOP
kgp20075909	ANGPT2	8	6389495	[T/C]	-	BOT	TOP
kgp20083092	ANGPT1	8	108344201	[A/G]	+	TOP	TOP
kgp20084425	ANGPT1	8	108267368	[A/G]	-	TOP	BOT
kgp20091145	ANGPT1	8	108420852	[T/C]	+	BOT	BOT
kgp20113587	ANGPT1	8	108348550	[A/C]	+	TOP	TOP
kgp20115965	ANGPT2	8	6357515	[T/G]	-	BOT	TOP
kgp2011983	TEK	9	27203696	[A/G]	-	TOP	BOT
kgp20126699	ANGPT1	8	108271655	[A/G]	-	TOP	BOT
kgp20129759	ANGPT2	8	6371182	[T/C]	-	BOT	TOP
kgp20132429	ANGPT2	8	6358986	[T/C]	+	BOT	BOT
kgp20144975	ANGPT1	8	108333061	[A/G]	-	TOP	BOT
kgp20145997	ANGPT2	8	6377929	[T/C]	+	BOT	BOT
kgp20149923	ANGPT1	8	108329245	[T/C]	+	BOT	BOT
kgp20168442	ANGPT1	8	108414096	[T/C]	-	BOT	TOP
kgp20174084	ANGPT1	8	108484686	[A/G]	-	TOP	BOT
kgp20179864	ANGPT1	8	108361136	[A/G]	-	TOP	BOT
kgp20180328	ANGPT1	8	108445741	[A/G]	+	TOP	TOP
kgp20190523	ANGPT1	8	108292683	[T/C]	-	BOT	TOP
kgp20196014	ANGPT2	8	6415056	[A/C]	-	TOP	BOT
kgp20198378	ANGPT1	8	108449942	[T/G]	-	BOT	TOP
kgp20203752	ANGPT1	8	108308673	[T/C]	-	BOT	TOP
kgp20206075	ANGPT2	8	6404404	[A/G]	-	TOP	BOT
kgp20211948	ANGPT2	8	6359968	[T/A]	-	BOT	TOP
kgp20214482	ANGPT1	8	108344325	[A/G]	+	TOP	TOP
kgp20217572	ANGPT1	8	108433973	[T/C]	+	BOT	BOT
kgp20222783	ANGPT1	8	108459069	[A/G]	-	TOP	BOT
kgp20227752	ANGPT1	8	108448535	[T/C]	+	BOT	BOT
kgp20232580	ANGPT2	8	6385150	[A/G]	+	TOP	TOP
kgp20234497	ANGPT1	8	108262484	[A/G]	-	TOP	BOT
kgp20236852	ANGPT2	8	6399572	[A/C]	-	TOP	BOT
kgp20237428	ANGPT2	8	6376224	[T/G]	+	BOT	BOT
kgp20240548	ANGPT2	8	6406894	[A/G]	-	TOP	BOT
kgp20245733	ANGPT1	8	108301763	[A/G]	-	TOP	BOT
kgp20254736	ANGPT1	8	108449725	[T/C]	-	BOT	TOP
kgp20258617	ANGPT1	8	108414255	[T/C]	+	BOT	BOT
kgp20265041	ANGPT1	8	108500061	[A/G]	+	TOP	TOP
kgp20276426	ANGPT1	8	108470386	[T/C]	-	BOT	TOP
kgp20278532	ANGPT2	8	6358849	[T/C]	-	BOT	TOP
kgp20279761	ANGPT2	8	6411988	[A/G]	+	TOP	TOP
kgp2028099	ANGPT1	8	108482717	[T/G]	+	BOT	BOT
kgp20281985	ANGPT2	8	6420570	[A/G]	+	TOP	TOP
kgp20284738	ANGPT2	8	6414562	[A/G]	-	TOP	BOT
kgp20285858	ANGPT1	8	108335565	[T/C]	-	BOT	TOP
kgp20294289	ANGPT2	8	6392651	[A/G]	-	TOP	BOT
kgp2029831	ANGPT1	8	108453713	[A/G]	-	TOP	BOT
kgp20311950	ANGPT1	8	108262374	[T/G]	+	BOT	BOT
kgp20313221	ANGPT2	8	6384344	[A/G]	-	TOP	BOT
kgp20314879	ANGPT1	8	108304715	[A/G]	-	TOP	BOT
kgp20316638	ANGPT2	8	6397583	[A/G]	-	TOP	BOT
kgp20320751	ANGPT1	8	108315615	[T/C]	-	BOT	TOP
kgp20321576	ANGPT1	8	108472037	[A/C]	+	TOP	TOP
kgp20323909	ANGPT1	8	108263623	[A/G]	-	TOP	BOT
kgp20325650	ANGPT1	8	108462412	[A/G]	+	TOP	TOP
kgp20335694	ANGPT2	8	6385180	[T/C]	+	BOT	BOT
kgp20359637	ANGPT2	8	6364100	[T/C]	+	BOT	BOT
kgp20364843	ANGPT2	8	6376425	[T/C]	+	BOT	BOT
kgp20374718	ANGPT1	8	108446696	[A/G]	-	TOP	BOT
kgp20378183	ANGPT2	8	6419258	[A/G]	+	TOP	TOP
kgp20380138	ANGPT2	8	6404330	[T/C]	-	BOT	TOP
kgp20382273	ANGPT1	8	108262508	[A/G]	+	TOP	TOP
kgp20384693	ANGPT1	8	108298191	[A/G]	+	TOP	TOP
kgp20386054	ANGPT1	8	108406111	[T/C]	+	BOT	BOT
kgp20388731	ANGPT2	8	6418396	[A/C]	-	TOP	BOT
kgp20390425	ANGPT1	8	108379235	[A/G]	-	TOP	BOT
kgp20405690	ANGPT2	8	6370043	[A/G]	+	TOP	TOP
kgp20411685	ANGPT1	8	108286264	[A/G]	-	TOP	BOT
kgp20417349	ANGPT1	8	108319792	[A/G]	-	TOP	BOT
kgp20429555	ANGPT1	8	108360291	[T/G]	-	BOT	TOP
kgp20436899	ANGPT1	8	108425601	[A/G]	-	TOP	BOT
kgp20447044	ANGPT1	8	108265353	[T/C]	-	BOT	TOP
kgp20447960	ANGPT2	8	6388707	[A/G]	+	TOP	TOP
kgp20448783	ANGPT2	8	6414589	[T/C]	+	BOT	BOT
kgp20449147	ANGPT2	8	6364194	[T/C]	+	BOT	BOT
kgp20450395	ANGPT1	8	108297122	[A/C]	+	TOP	TOP
kgp20465351	ANGPT2	8	6413815	[A/C]	-	TOP	BOT
kgp20468053	ANGPT2	8	6372233	[T/C]	+	BOT	BOT
kgp20475199	ANGPT2	8	6392456	[A/C]	-	TOP	BOT
kgp20482109	ANGPT1	8	108277777	[A/G]	+	TOP	TOP
kgp2049483	FGF2	4	123815018	[T/C]	-	BOT	TOP
kgp20502798	ANGPT2	8	6385067	[A/C]	-	TOP	BOT
kgp20502921	ANGPT2	8	6399181	[T/C]	+	BOT	BOT
kgp20506745	ANGPT1	8	108262262	[A/C]	+	TOP	TOP
kgp20515101	ANGPT1	8	108481017	[A/G]	+	TOP	TOP
kgp20516617	ANGPT1	8	108262861	[A/G]	+	TOP	TOP
kgp20518923	ANGPT2	8	6391251	[T/C]	-	BOT	TOP
kgp20522546	ANGPT1	8	108298657	[A/G]	-	TOP	BOT
kgp20535677	ANGPT2	8	6413471	[A/G]	-	TOP	BOT
kgp20537084	ANGPT1	8	108310893	[A/G]	+	TOP	TOP
kgp2054166	TEK	9	27191568	[A/G]	+	TOP	TOP
kgp20542724	ANGPT2	8	6357191	[T/C]	+	BOT	BOT
kgp20553881	ANGPT2	8	6411379	[T/C]	-	BOT	TOP
kgp20555959	ANGPT1	8	108445569	[T/G]	+	BOT	BOT
kgp20563780	ANGPT2	8	6397656	[A/G]	+	TOP	TOP
kgp20564262	ANGPT1	8	108505424	[A/G]	+	TOP	TOP
kgp20568529	ANGPT1	8	108441699	[T/G]	+	BOT	BOT
kgp20569526	ANGPT2	8	6418247	[T/G]	+	BOT	BOT
kgp20570162	ANGPT2	8	6401652	[A/G]	-	TOP	BOT
kgp20572318	ANGPT1	8	108454414	[A/G]	-	TOP	BOT
kgp20590856	ANGPT1	8	108509446	[A/C]	+	TOP	TOP
kgp20597433	ANGPT1	8	108336889	[T/G]	-	BOT	TOP
kgp20599085	ANGPT1	8	108292007	[T/C]	-	BOT	TOP
kgp20611525	ANGPT1	8	108373256	[A/G]	+	TOP	TOP
kgp20611776	ANGPT2	8	6420709	[A/T]	-	TOP	BOT
kgp20613623	ANGPT1	8	108263638	[T/C]	-	BOT	TOP
kgp20613742	ANGPT2	8	6378981	[T/C]	+	BOT	BOT
kgp20620754	ANGPT2	8	6420360	[A/G]	-	TOP	BOT
kgp20622191	ANGPT1	8	108264273	[T/C]	-	BOT	TOP
kgp20623804	ANGPT2	8	6414874	[T/C]	+	BOT	BOT
kgp20634290	KDR	4	55962358	[A/G]	-	TOP	BOT
kgp20636156	KDR	4	55987223	[T/G]	+	BOT	BOT
kgp20652592	KDR	4	55951137	[A/G]	+	TOP	TOP
kgp20674571	KDR	4	55959914	[T/C]	+	BOT	BOT
kgp20684964	KDR	4	55969316	[A/G]	+	TOP	TOP
kgp2069098	ANGPT1	8	108288085	[A/G]	-	TOP	BOT
kgp20695838	KDR	4	55972048	[A/G]	-	TOP	BOT
kgp20700559	KDR	4	55951886	[T/C]	-	BOT	TOP
kgp20710715	FGF2	4	123769285	[A/G]	-	TOP	BOT
kgp20718149	FGF2	4	123752660	[T/C]	+	BOT	BOT
kgp2076282	ANGPT1	8	108411542	[A/G]	+	TOP	TOP
kgp20799325	FGF2	4	123797604	[T/C]	+	BOT	BOT
kgp20801996	FGF2	4	123772304	[T/C]	-	BOT	TOP
kgp20811705	KDR	4	55964835	[A/G]	-	TOP	BOT
kgp20829468	FGF2	4	123783216	[T/C]	-	BOT	TOP
kgp20866897	FGF2	4	123817482	[G/C]	+	BOT	BOT
kgp20867888	KDR	4	55971241	[A/C]	+	TOP	TOP
kgp20868608	FGF2	4	123811111	[T/C]	-	BOT	TOP
kgp20879511	FGF2	4	123817253	[A/G]	-	TOP	BOT
kgp20882189	KDR	4	55953407	[A/C]	-	TOP	BOT
kgp20885732	KDR	4	55956225	[T/C]	+	BOT	BOT
kgp20893166	FGF2	4	123769816	[A/G]	+	TOP	TOP
kgp20907707	KDR	4	55974095	[T/C]	+	BOT	BOT
kgp20911696	KDR	4	55963599	[A/G]	-	TOP	BOT
kgp20913864	FGF2	4	123776398	[A/G]	+	TOP	TOP
kgp20967814	KDR	4	55987393	[C/G]	-	TOP	BOT
kgp20973656	FGF2	4	123815856	[A/T]	+	TOP	TOP
kgp20982779	FGF2	4	123761641	[T/G]	-	BOT	TOP
kgp21003996	KDR	4	55977428	[A/G]	+	TOP	TOP
kgp21004047	KDR	4	55971388	[T/C]	+	BOT	BOT
kgp21009406	KDR	4	55945603	[A/G]	-	TOP	BOT
kgp21016615	FGF2	4	123769555	[A/G]	+	TOP	TOP
kgp2105130	ANGPT1	8	108454974	[T/C]	-	BOT	TOP
kgp21055964	FGF2	4	123767758	[T/C]	-	BOT	TOP
kgp2106885	TEK	9	27163857	[T/C]	-	BOT	TOP
kgp21100828	KDR	4	55944837	[T/G]	-	BOT	TOP
kgp2110792	KDR	4	55949546	[T/G]	+	BOT	BOT
kgp21125604	FGF2	4	123816793	[A/G]	-	TOP	BOT
kgp21140936	KDR	4	55954408	[T/C]	+	BOT	BOT
kgp21145777	FGF2	4	123815081	[A/G]	+	TOP	TOP
kgp21150921	KDR	4	55961873	[T/C]	+	BOT	BOT
kgp21157417	FGF2	4	123811693	[T/C]	-	BOT	TOP
kgp21162595	KDR	4	55981531	[A/G]	-	TOP	BOT
kgp21168443	KDR	4	55960881	[A/G]	-	TOP	BOT
kgp21173617	FGF2	4	123819040	[T/G]	-	BOT	TOP
kgp21173628	FGF2	4	123787657	[T/C]	-	BOT	TOP
kgp21184699	FGF2	4	123748532	[A/G]	-	TOP	BOT
kgp21184912	FGF2	4	123815302	[A/C]	+	TOP	TOP
kgp21217629	KDR	4	55970782	[A/G]	+	TOP	TOP
kgp21224993	KDR	4	55961103	[A/G]	-	TOP	BOT
kgp21243999	KDR	4	55984925	[T/C]	-	BOT	TOP
kgp21257210	KDR	4	55970963	[T/C]	-	BOT	TOP
kgp21269195	FGF2	4	123780832	[T/G]	-	BOT	TOP
kgp21270623	KDR	4	55962613	[A/G]	-	TOP	BOT
kgp21271680	FGF2	4	123771548	[T/C]	+	BOT	BOT
kgp21277336	KDR	4	55970853	[A/G]	-	TOP	BOT
kgp21281157	FGF2	4	123817886	[A/G]	+	TOP	TOP
kgp21294916	KDR	4	55964373	[T/C]	+	BOT	BOT
kgp21299213	FGF2	4	123819013	[G/C]	+	BOT	BOT
kgp21300815	FGF2	4	123814385	[T/G]	+	BOT	BOT
kgp21315586	KDR	4	55973676	[T/C]	+	BOT	BOT
kgp21321762	KDR	4	55944651	[A/G]	+	TOP	TOP
kgp2158865	ANGPT1	8	108412542	[A/G]	-	TOP	BOT
kgp2169934	ANGPT2	8	6390162	[A/G]	-	TOP	BOT
kgp2179539	ANGPT1	8	108294335	[T/G]	+	BOT	BOT
kgp218685	ANGPT1	8	108347956	[T/G]	-	BOT	TOP
kgp219801	TEK	9	27218726	[A/G]	-	TOP	BOT
kgp2224399	ANGPT1	8	108509559	[T/C]	+	BOT	BOT
kgp2229553	ANGPT1	8	108448613	[T/G]	-	BOT	TOP
kgp2266426	MMP9	20	44645153	[A/G]	-	TOP	BOT
kgp22731872	ANGPT1	8	108496499	[T/C]	+	BOT	BOT
kgp22758803	TEK	9	27109973	[T/A]	+	BOT	BOT
kgp22763726	ANGPT1	8	108447358	[T/C]	+	BOT	BOT
kgp22791511	ANGPT1	8	108349061	[A/C]	+	TOP	TOP
kgp2280772	KDR	4	55977376	[T/C]	+	BOT	BOT
kgp22811159	ANGPT1	8	108378085	[A/C]	+	TOP	TOP
kgp22819632	ANGPT1	8	108420751	[A/G]	+	TOP	TOP
kgp22822873	ANGPT2	8	6366558	[A/C]	-	TOP	BOT
kgp2288251	TEK	9	27173939	[T/C]	-	BOT	TOP
kgp2292937	TEK	9	27152339	[A/G]	+	TOP	TOP
kgp2295265	ANGPT2	8	6398749	[A/G]	+	TOP	TOP
kgp2301625	ANGPT1	8	108385864	[T/C]	-	BOT	TOP
kgp2315844	ANGPT1	8	108501540	[T/C]	+	BOT	BOT
kgp2346449	TEK	9	27178214	[T/G]	-	BOT	TOP
kgp237604	ANGPT2	8	6375289	[T/C]	-	BOT	TOP
kgp238017	TEK	9	27229544	[C/G]	+	TOP	TOP
kgp23859341	PECAM1	17	62398216	[T/C]	+	BOT	BOT
kgp23900242	PECAM1	17	62400923	[A/G]	+	TOP	TOP
kgp2400877	ANGPT1	8	108498850	[T/C]	+	BOT	BOT
kgp2408149	KDR	4	55986562	[T/C]	-	BOT	TOP
kgp2417854	FGF2	4	123778052	[T/C]	-	BOT	TOP
kgp2419157	ANGPT1	8	108342237	[T/C]	+	BOT	BOT
kgp2421877	FGF2	4	123758621	[T/C]	-	BOT	TOP
kgp2423516	KDR	4	55966573	[A/G]	-	TOP	BOT
kgp24613191	IL1A	2	113536635	[T/C]	+	BOT	BOT
kgp24636089	PDGFB	22	39627821	[A/G]	-	TOP	BOT
kgp24656071	PDGFB	22	39636853	[A/G]	-	TOP	BOT
kgp24661762	PDGFB	22	39620641	[A/G]	-	TOP	BOT
kgp24671230	PDGFB	22	39632497	[T/C]	+	BOT	BOT
kgp24711165	PDGFB	22	39620175	[A/G]	-	TOP	BOT
kgp2475885	TEK	9	27187450	[A/G]	-	TOP	BOT
kgp2481863	PECAM1	17	62400087	[T/C]	+	BOT	BOT
kgp2518933	ANGPT2	8	6367439	[A/C]	-	TOP	BOT
kgp2528553	TEK	9	27173429	[T/C]	+	BOT	BOT
kgp2548591	ANGPT1	8	108400242	[A/G]	+	TOP	TOP
kgp2569640	FGF2	4	123749552	[A/G]	-	TOP	BOT
kgp26137829	VEGFA	6	43753900	[A/C]	-	TOP	BOT
kgp26183013	VEGFA	6	43752503	[T/C]	+	BOT	BOT
kgp2626658	FGF2	4	123788641	[T/G]	+	BOT	BOT
kgp2630832	ANGPT1	8	108395695	[T/C]	-	BOT	TOP
kgp26318745	VEGFA	6	43750313	[T/C]	+	BOT	BOT
kgp2633759	ANGPT1	8	108314350	[A/G]	-	TOP	BOT
kgp26467217	VEGFA	6	43745193	[T/C]	-	BOT	TOP
kgp2651128	TEK	9	27206349	[T/C]	+	BOT	BOT
kgp2656646	VEGFA	6	43739989	[T/C]	+	BOT	BOT
kgp265668	ANGPT1	8	108342490	[T/C]	-	BOT	TOP
kgp2706843	ANGPT2	8	6396603	[T/C]	-	BOT	TOP
kgp2709236	TEK	9	27201200	[A/G]	-	TOP	BOT
kgp2713769	TEK	9	27148155	[T/C]	-	BOT	TOP
kgp27168249	TEK	9	27114299	[A/G]	+	TOP	TOP
kgp27173647	TEK	9	27157734	[A/G]	-	TOP	BOT
kgp27186383	TEK	9	27148606	[T/C]	-	BOT	TOP
kgp27198096	TEK	9	27190545	[T/C]	-	BOT	TOP
kgp27220282	TEK	9	27134248	[T/C]	-	BOT	TOP
kgp27225511	TEK	9	27183898	[T/C]	-	BOT	TOP
kgp27248060	TEK	9	27201963	[T/C]	+	BOT	BOT
kgp27248726	TEK	9	27218908	[A/G]	+	TOP	TOP
kgp27253237	TEK	9	27158438	[T/C]	+	BOT	BOT
kgp27254943	TEK	9	27190721	[A/G]	+	TOP	TOP
kgp27275582	TEK	9	27158192	[T/C]	-	BOT	TOP
kgp27298402	TEK	9	27137839	[T/C]	+	BOT	BOT
kgp27321397	TEK	9	27230048	[T/C]	+	BOT	BOT
kgp27326527	TEK	9	27218802	[A/G]	+	TOP	TOP
kgp27355958	TEK	9	27228200	[T/C]	-	BOT	TOP
kgp27371556	TEK	9	27167736	[T/C]	-	BOT	TOP
kgp27375437	TEK	9	27129611	[A/G]	+	TOP	TOP
kgp27383445	TEK	9	27212856	[A/G]	-	TOP	BOT
kgp27386643	TEK	9	27184778	[A/G]	+	TOP	TOP
kgp27389149	TEK	9	27109449	[A/G]	-	TOP	BOT
kgp27393598	TEK	9	27192428	[A/G]	-	TOP	BOT
kgp27414054	TEK	9	27126694	[T/G]	-	BOT	TOP
kgp27462532	TEK	9	27199165	[T/C]	-	BOT	TOP
kgp27489732	TEK	9	27229436	[T/G]	-	BOT	TOP
kgp27502231	TEK	9	27131914	[A/G]	+	TOP	TOP
kgp27505651	TEK	9	27170992	[A/G]	+	TOP	TOP
kgp27510431	TEK	9	27154392	[A/C]	-	TOP	BOT
kgp2751305	ANGPT1	8	108451688	[T/C]	-	BOT	TOP
kgp2753884	ANGPT1	8	108321048	[A/G]	-	TOP	BOT
kgp2773283	FGF2	4	123754115	[T/G]	-	BOT	TOP
kgp278122	KDR	4	55946354	[A/C]	-	TOP	BOT
kgp2783626	KDR	4	55961221	[A/C]	+	TOP	TOP
kgp27887714	MMP9	20	44644927	[T/C]	-	BOT	TOP
kgp2795616	FGF2	4	123768957	[T/G]	+	BOT	BOT
kgp27957299	MMP9	20	44637635	[A/G]	-	TOP	BOT
kgp28005617	MMP9	20	44639905	[A/G]	-	TOP	BOT
kgp2820578	FGF2	4	123818556	[A/G]	+	TOP	TOP
kgp2838900	ANGPT1	8	108279048	[A/G]	-	TOP	BOT
kgp2855260	ANGPT1	8	108315462	[T/C]	+	BOT	BOT
kgp28569505	ANGPT1	8	108451548	[T/C]	+	BOT	BOT
kgp28582634	ANGPT1	8	108457735	[A/G]	+	TOP	TOP
kgp28591125	ANGPT2	8	6379111	[A/G]	+	TOP	TOP
kgp28616289	ANGPT2	8	6412597	[A/G]	+	TOP	TOP
kgp28625964	ANGPT1	8	108309475	[T/C]	-	BOT	TOP
kgp28644285	ANGPT2	8	6367503	[T/C]	+	BOT	BOT
kgp28645218	ANGPT2	8	6374035	[T/C]	+	BOT	BOT
kgp28646717	ANGPT2	8	6420660	[T/C]	+	BOT	BOT
kgp28648746	ANGPT1	8	108326542	[T/C]	+	BOT	BOT
kgp28649621	ANGPT1	8	108295478	[T/G]	-	BOT	TOP
kgp28655048	ANGPT1	8	108265492	[A/C]	-	TOP	BOT
kgp28663753	ANGPT1	8	108369948	[A/G]	-	TOP	BOT
kgp28677881	ANGPT1	8	108430038	[T/C]	-	BOT	TOP
kgp28680433	ANGPT1	8	108455759	[A/G]	+	TOP	TOP
kgp28681763	ANGPT2	8	6360542	[A/C]	-	TOP	BOT
kgp28689108	ANGPT1	8	108387479	[A/G]	-	TOP	BOT
kgp28704483	ANGPT1	8	108457419	[A/G]	+	TOP	TOP
kgp28706118	ANGPT2	8	6399774	[A/G]	+	TOP	TOP
kgp28713469	ANGPT1	8	108376974	[A/G]	-	TOP	BOT
kgp28716744	ANGPT1	8	108405373	[A/G]	-	TOP	BOT
kgp28722887	ANGPT1	8	108394820	[T/G]	-	BOT	TOP
kgp28739958	ANGPT1	8	108338584	[T/C]	+	BOT	BOT
kgp28750075	ANGPT1	8	108262102	[A/T]	+	TOP	TOP
kgp28751486	ANGPT2	8	6383556	[A/G]	+	TOP	TOP
kgp28757618	ANGPT2	8	6378794	[T/C]	-	BOT	TOP
kgp28763341	ANGPT1	8	108267741	[A/G]	+	TOP	TOP
kgp28799308	ANGPT1	8	108432659	[A/C]	-	TOP	BOT
kgp28809287	ANGPT1	8	108307648	[T/G]	-	BOT	TOP
kgp28819074	ANGPT2	8	6406214	[T/C]	-	BOT	TOP
kgp28827148	ANGPT2	8	6357207	[T/C]	-	BOT	TOP
kgp28829686	ANGPT1	8	108480062	[T/C]	+	BOT	BOT
kgp28840233	ANGPT1	8	108369797	[A/G]	+	TOP	TOP
kgp28840485	ANGPT2	8	6372298	[A/G]	+	TOP	TOP
kgp28843382	ANGPT2	8	6358557	[T/C]	-	BOT	TOP
kgp28844426	ANGPT1	8	108362834	[A/C]	-	TOP	BOT
kgp28845320	ANGPT2	8	6404534	[T/C]	+	BOT	BOT
kgp28846990	ANGPT1	8	108371936	[T/C]	+	BOT	BOT
kgp28857838	ANGPT1	8	108266789	[T/C]	-	BOT	TOP
kgp28860011	ANGPT2	8	6358452	[T/C]	-	BOT	TOP
kgp2886417	ANGPT1	8	108293424	[T/C]	+	BOT	BOT
kgp2886643	KDR	4	55959922	[T/C]	+	BOT	BOT
kgp28866517	ANGPT1	8	108439963	[T/C]	-	BOT	TOP
kgp28883520	ANGPT2	8	6409917	[A/G]	+	TOP	TOP
kgp28896795	ANGPT2	8	6398694	[T/C]	-	BOT	TOP
kgp28902755	ANGPT1	8	108299330	[T/C]	+	BOT	BOT
kgp28908091	ANGPT1	8	108480065	[T/G]	-	BOT	TOP
kgp28911081	ANGPT2	8	6377558	[C/G]	+	TOP	TOP
kgp28922820	ANGPT2	8	6409350	[A/G]	-	TOP	BOT
kgp28932484	ANGPT1	8	108325093	[A/G]	-	TOP	BOT
kgp2895773	ANGPT2	8	6401019	[G/C]	-	BOT	TOP
kgp28971724	ANGPT2	8	6358656	[A/G]	-	TOP	BOT
kgp29015565	FGF2	4	123764234	[T/C]	-	BOT	TOP
kgp29037829	KDR	4	55968597	[A/G]	+	TOP	TOP
kgp29038632	KDR	4	55979786	[T/G]	-	BOT	TOP
kgp29055578	KDR	4	55952454	[T/C]	-	BOT	TOP
kgp29077959	KDR	4	55945677	[A/C]	-	TOP	BOT
kgp29127963	FGF2	4	123817007	[G/C]	+	BOT	BOT
kgp29135405	KDR	4	55987778	[A/G]	+	TOP	TOP
kgp2915151	ANGPT1	8	108475856	[A/G]	-	TOP	BOT
kgp2930872	ANGPT1	8	108500485	[A/G]	+	TOP	TOP
kgp29308919	FGF2	4	123772660	[A/G]	-	TOP	BOT
kgp29348615	FGF2	4	123809959	[A/G]	+	TOP	TOP
kgp29391720	FGF2	4	123770867	[T/C]	+	BOT	BOT
kgp29394117	KDR	4	55959966	[A/G]	-	TOP	BOT
kgp29418388	KDR	4	55987417	[A/G]	-	TOP	BOT
kgp2943658	ANGPT1	8	108300749	[T/G]	+	BOT	BOT
kgp29444264	KDR	4	55953923	[A/G]	+	TOP	TOP
kgp29472829	FGF2	4	123759138	[T/C]	-	BOT	TOP
kgp29485771	FGF2	4	123817592	[T/G]	-	BOT	TOP
kgp29501445	KDR	4	55984986	[T/C]	-	BOT	TOP
kgp2955871	TEK	9	27135713	[T/C]	+	BOT	BOT
kgp2968485	TEK	9	27179244	[A/G]	-	TOP	BOT
kgp2974594	ANGPT1	8	108314675	[A/C]	+	TOP	TOP
kgp3024207	TEK	9	27215882	[A/G]	-	TOP	BOT
kgp3041806	TEK	9	27121906	[A/G]	-	TOP	BOT
kgp3059395	FGF2	4	123816317	[C/G]	-	TOP	BOT
kgp3060337	ANGPT2	8	6417505	[T/C]	-	BOT	TOP
kgp3088917	FGF2	4	123804549	[A/C]	-	TOP	BOT
kgp3120947	ANGPT2	8	6389828	[A/C]	-	TOP	BOT
kgp3123619	ANGPT1	8	108415339	[A/G]	-	TOP	BOT
kgp3130423	ANGPT2	8	6390936	[A/C]	-	TOP	BOT
kgp3144822	PECAM1	17	62400575	[C/G]	+	TOP	TOP
kgp314624	TEK	9	27126415	[A/C]	-	TOP	BOT
kgp3180428	TEK	9	27199144	[T/G]	-	BOT	TOP
kgp3192525	ANGPT1	8	108284910	[A/G]	-	TOP	BOT
kgp3202774	TEK	9	27229947	[A/T]	+	TOP	TOP
kgp3233390	ANGPT2	8	6411094	[A/G]	-	TOP	BOT
kgp3254879	ANGPT1	8	108441515	[A/G]	+	TOP	TOP
kgp3264625	PECAM1	17	62400710	[G/C]	-	BOT	TOP
kgp3273033	TEK	9	27201691	[T/G]	+	BOT	BOT
kgp3318017	ANGPT1	8	108295828	[G/C]	+	BOT	TOP
kgp3325954	ANGPT2	8	6411499	[T/C]	+	BOT	BOT
kgp3384662	ANGPT1	8	108447975	[A/C]	+	TOP	TOP
kgp3387008	PDGFB	22	39626823	[T/C]	-	BOT	TOP
kgp339146	TEK	9	27140566	[T/C]	+	BOT	BOT
kgp3407513	ANGPT1	8	108290759	[A/G]	-	TOP	BOT
kgp341564	FGF2	4	123751064	[T/C]	-	BOT	TOP
kgp3431808	TEK	9	27191796	[A/G]	+	TOP	TOP
kgp3434955	KDR	4	55977800	[T/C]	-	BOT	TOP
kgp3436957	ANGPT1	8	108421574	[T/C]	+	BOT	BOT
kgp345638	ANGPT1	8	108423399	[T/C]	-	BOT	TOP
kgp3459665	ANGPT2	8	6409020	[T/G]	-	BOT	TOP
kgp3462055	TEK	9	27193311	[A/G]	+	TOP	TOP
kgp3463511	TEK	9	27210401	[A/C]	+	TOP	TOP
kgp3480561	ANGPT1	8	108290430	[T/G]	-	BOT	TOP
kgp3488468	FGF2	4	123782341	[A/G]	-	TOP	BOT
kgp3497450	TEK	9	27215110	[T/C]	+	BOT	BOT
kgp3511513	ANGPT2	8	6367693	[T/A]	-	BOT	TOP
kgp3526033	PECAM1	17	62399202	[T/C]	+	BOT	BOT
kgp3535255	ANGPT1	8	108320265	[A/G]	-	TOP	BOT
kgp3583618	ANGPT1	8	108349961	[A/G]	-	TOP	BOT
kgp3588521	FGF2	4	123775433	[A/G]	+	TOP	TOP
kgp3598855	ANGPT1	8	108293443	[T/C]	-	BOT	TOP
kgp3605594	ANGPT1	8	108466254	[T/C]	+	BOT	BOT
kgp361366	TEK	9	27118323	[A/C]	+	TOP	TOP
kgp364928	ANGPT1	8	108278139	[A/G]	-	TOP	BOT
kgp3684739	ANGPT1	8	108329350	[A/G]	-	TOP	BOT
kgp3701034	ANGPT1	8	108270719	[A/G]	-	TOP	BOT
kgp370694	TEK	9	27137489	[T/G]	-	BOT	TOP
kgp3717534	ANGPT1	8	108368856	[A/G]	-	TOP	BOT
kgp3723605	ANGPT1	8	108400681	[T/G]	-	BOT	TOP
kgp3763926	ANGPT2	8	6357773	[A/C]	-	TOP	BOT
kgp3771469	TEK	9	27118707	[T/C]	-	BOT	TOP
kgp3798010	TEK	9	27134973	[A/C]	+	TOP	TOP
kgp3813318	TEK	9	27124128	[A/G]	-	TOP	BOT
kgp3840572	TEK	9	27217383	[T/G]	+	BOT	BOT
kgp3874749	TEK	9	27214887	[A/G]	-	TOP	BOT
kgp3896309	KDR	4	55979070	[A/G]	-	TOP	BOT
kgp3906114	ANGPT1	8	108429605	[T/C]	-	BOT	TOP
kgp3921067	ANGPT2	8	6412868	[T/C]	+	BOT	BOT
kgp3928925	ANGPT2	8	6402671	[A/G]	+	TOP	TOP
kgp3941826	PDGFB	22	39619814	[C/G]	+	TOP	TOP
kgp3971191	ANGPT1	8	108271908	[A/C]	+	TOP	TOP
kgp398685	TEK	9	27141293	[A/G]	+	TOP	TOP
kgp4002872	KDR	4	55954379	[T/C]	+	BOT	BOT
kgp4077963	TEK	9	27182985	[T/C]	-	BOT	TOP
kgp410428	FGF2	4	123769053	[T/C]	+	BOT	BOT
kgp410560	KDR	4	55944618	[A/C]	-	TOP	BOT
kgp4110765	TEK	9	27203764	[T/C]	+	BOT	BOT
kgp4126393	TEK	9	27214685	[A/G]	+	TOP	TOP
kgp413892	ANGPT1	8	108419508	[A/C]	-	TOP	BOT
kgp4150916	PECAM1	17	62407030	[A/G]	+	TOP	TOP
kgp41706	KDR	4	55966898	[A/G]	-	TOP	BOT
kgp4171109	ANGPT2	8	6364045	[T/G]	+	BOT	BOT
kgp4175925	ANGPT1	8	108284126	[T/C]	+	BOT	BOT
kgp4182012	PECAM1	17	62399872	[T/C]	+	BOT	BOT
kgp4182311	FGF2	4	123778273	[A/G]	+	TOP	TOP
kgp4194413	ANGPT1	8	108384635	[T/G]	-	BOT	TOP
kgp4232667	TEK	9	27161936	[A/G]	-	TOP	BOT
kgp4236284	ANGPT1	8	108379311	[A/G]	+	TOP	TOP
kgp4263423	VEGFA	6	43749163	[T/C]	+	BOT	BOT
kgp4341913	VEGFA	6	43749230	[A/G]	-	TOP	BOT
kgp4347371	TEK	9	27184319	[T/C]	-	BOT	TOP
kgp4383379	TEK	9	27228154	[T/C]	-	BOT	TOP
kgp4384301	FGF2	4	123816291	[T/C]	+	BOT	BOT
kgp4392054	TEK	9	27177372	[T/C]	+	BOT	BOT
kgp440445	ANGPT1	8	108501743	[T/C]	+	BOT	BOT
kgp441064	FGF2	4	123783105	[A/G]	+	TOP	TOP
kgp4415222	KDR	4	55952406	[T/C]	-	BOT	TOP
kgp4475735	PDGFB	22	39629561	[A/G]	+	TOP	TOP
kgp4491970	PDGFB	22	39620979	[T/C]	+	BOT	BOT
kgp4501538	KDR	4	55976451	[A/G]	+	TOP	TOP
kgp4516328	ANGPT2	8	6415237	[A/G]	-	TOP	BOT
kgp4531647	TEK	9	27189869	[A/C]	-	TOP	BOT
kgp4558125	TEK	9	27185101	[A/G]	-	TOP	BOT
kgp4577722	ANGPT1	8	108388485	[T/C]	+	BOT	BOT
kgp4592149	ANGPT1	8	108459130	[T/G]	-	BOT	TOP
kgp4594287	ANGPT1	8	108439699	[A/G]	-	TOP	BOT
kgp4601022	TEK	9	27188026	[T/C]	-	BOT	TOP
kgp4609354	FGF2	4	123749974	[T/G]	+	BOT	BOT
kgp4663125	TEK	9	27197368	[A/G]	-	TOP	BOT
kgp4737481	IL1A	2	113535395	[T/G]	+	BOT	BOT
kgp4749291	ANGPT1	8	108294685	[A/G]	-	TOP	BOT
kgp4775628	ANGPT1	8	108338177	[A/G]	+	TOP	TOP
kgp4777619	ANGPT1	8	108272998	[T/C]	+	BOT	BOT
kgp4787478	TEK	9	27140413	[T/C]	-	BOT	TOP
kgp4799066	ANGPT1	8	108265283	[A/C]	-	TOP	BOT
kgp4811960	ANGPT1	8	108409751	[A/G]	-	TOP	BOT
kgp4861250	ANGPT1	8	108331819	[T/C]	-	BOT	TOP
kgp4866617	TEK	9	27181761	[T/A]	+	BOT	BOT
kgp4881537	TEK	9	27180228	[A/G]	-	TOP	BOT
kgp4932073	TEK	9	27218943	[T/G]	+	BOT	BOT
kgp4935169	KDR	4	55964565	[A/G]	+	TOP	TOP
kgp4951997	KDR	4	55991731	[T/C]	+	BOT	BOT
kgp4961294	ANGPT2	8	6413634	[A/G]	+	TOP	TOP
kgp5012012	TEK	9	27195053	[T/C]	+	BOT	BOT
kgp5044627	ANGPT1	8	108448123	[T/G]	+	BOT	BOT
kgp5077953	ANGPT1	8	108438485	[T/C]	-	BOT	TOP
kgp5150013	FGF2	4	123818511	[T/G]	-	BOT	TOP
kgp5150806	ANGPT1	8	108349425	[A/G]	-	TOP	BOT
kgp5162361	TEK	9	27214371	[A/G]	-	TOP	BOT
kgp519529	FGF2	4	123751737	[T/C]	+	BOT	BOT
kgp5199370	ANGPT1	8	108275009	[T/C]	-	BOT	TOP
kgp5222983	TEK	9	27213896	[T/C]	-	BOT	TOP
kgp52394	TEK	9	27173082	[T/C]	-	BOT	TOP
kgp5240140	ANGPT1	8	108388126	[A/C]	+	TOP	TOP
kgp5258173	TEK	9	27184755	[C/G]	-	TOP	TOP
kgp5261974	ANGPT1	8	108412243	[T/C]	+	BOT	BOT
kgp526409	TEK	9	27213612	[G/C]	+	BOT	BOT
kgp5288658	TEK	9	27120194	[A/G]	-	TOP	BOT
kgp5289267	ANGPT2	8	6400005	[A/G]	+	TOP	TOP
kgp5305701	ANGPT2	8	6391659	[C/G]	+	TOP	TOP
kgp5315185	FGF2	4	123817175	[T/C]	+	BOT	BOT
kgp5334252	ANGPT2	8	6400081	[A/C]	+	TOP	TOP
kgp5341585	MMP9	20	44640959	[A/G]	+	TOP	TOP
kgp5344950	ANGPT1	8	108428790	[T/C]	+	BOT	BOT
kgp5372419	KDR	4	55974648	[T/C]	+	BOT	BOT
kgp5375217	KDR	4	55944842	[A/G]	-	TOP	BOT
kgp5398488	ANGPT1	8	108361792	[T/C]	-	BOT	TOP
kgp5403433	VEGFA	6	43740094	[A/G]	-	TOP	BOT
kgp5403698	TEK	9	27219640	[T/G]	-	BOT	TOP
kgp5409482	PECAM1	17	62406374	[A/G]	+	TOP	TOP
kgp5433797	ANGPT1	8	108482205	[T/C]	+	BOT	BOT
kgp5447903	TEK	9	27183363	[T/C]	-	BOT	TOP
kgp5452356	ANGPT1	8	108262382	[T/C]	-	BOT	TOP
kgp5457229	KDR	4	55944891	[T/C]	+	BOT	BOT
kgp5469299	ANGPT1	8	108431848	[T/C]	-	BOT	TOP
kgp5470583	ANGPT2	8	6396020	[A/G]	+	TOP	TOP
kgp5474569	MMP9	20	44644965	[A/G]	+	TOP	TOP
kgp5480713	ANGPT1	8	108414267	[T/C]	-	BOT	TOP
kgp5490644	ANGPT2	8	6367380	[T/C]	+	BOT	BOT
kgp5498777	ANGPT2	8	6398938	[A/C]	-	TOP	BOT
kgp550083	FGF2	4	123751996	[A/G]	-	TOP	BOT
kgp550808	TEK	9	27228058	[A/C]	-	TOP	BOT
kgp5511870	PDGFB	22	39631768	[A/C]	-	TOP	BOT
kgp5518709	VEGFA	6	43747962	[A/G]	+	TOP	TOP
kgp5538765	TEK	9	27155789	[A/G]	+	TOP	TOP
kgp5539069	ANGPT1	8	108369037	[T/C]	-	BOT	TOP
kgp5551467	PECAM1	17	62406333	[T/C]	+	BOT	BOT
kgp5569959	ANGPT2	8	6402931	[T/C]	-	BOT	TOP
kgp5584403	ANGPT2	8	6357611	[T/C]	+	BOT	BOT
kgp5593491	TEK	9	27227992	[T/C]	-	BOT	TOP
kgp5605530	ANGPT2	8	6386584	[C/G]	+	TOP	TOP
kgp5629045	KDR	4	55987002	[T/G]	+	BOT	BOT
kgp563224	TEK	9	27169704	[T/C]	-	BOT	TOP
kgp5665988	FGF2	4	123810669	[A/C]	+	TOP	TOP
kgp5669159	ANGPT1	8	108450313	[A/G]	-	TOP	BOT
kgp5674204	ANGPT1	8	108367678	[A/G]	-	TOP	BOT
kgp5691898	ANGPT1	8	108498589	[T/G]	+	BOT	BOT
kgp5699877	ANGPT1	8	108339700	[T/G]	-	BOT	TOP
kgp5704177	TEK	9	27111154	[A/C]	+	TOP	TOP
kgp5704957	ANGPT1	8	108334162	[T/G]	+	BOT	BOT
kgp5768041	FGF2	4	123806008	[T/C]	-	BOT	TOP
kgp5769392	MMP9	20	44639599	[T/C]	+	BOT	BOT
kgp5780036	TEK	9	27169190	[A/T]	+	TOP	TOP
kgp5781594	ANGPT1	8	108290925	[A/G]	+	TOP	TOP
kgp5802823	ANGPT1	8	108427335	[T/C]	+	BOT	BOT
kgp5813659	ANGPT1	8	108494567	[T/C]	-	BOT	TOP
kgp5852762	TEK	9	27174047	[A/G]	-	TOP	BOT
kgp5853097	ANGPT1	8	108441572	[A/G]	-	TOP	BOT
kgp5855094	TEK	9	27118167	[A/G]	+	TOP	TOP
kgp58888	ANGPT1	8	108262669	[T/A]	-	BOT	TOP
kgp5895256	TEK	9	27126919	[T/C]	-	BOT	TOP
kgp5904861	ANGPT2	8	6357307	[A/G]	-	TOP	BOT
kgp5906089	TEK	9	27187508	[A/G]	+	TOP	TOP
kgp5913021	TEK	9	27196494	[A/C]	+	TOP	TOP
kgp5936631	ANGPT1	8	108289698	[A/C]	-	TOP	BOT
kgp5941942	KDR	4	55989661	[T/C]	+	BOT	BOT
kgp5955772	ANGPT2	8	6378784	[T/G]	-	BOT	TOP
kgp5961775	TEK	9	27119888	[T/C]	+	BOT	BOT
kgp5992784	KDR	4	55948108	[T/C]	-	BOT	TOP
kgp5994070	TEK	9	27115174	[T/C]	-	BOT	TOP
kgp601144	TEK	9	27219600	[A/G]	-	TOP	BOT
kgp6019706	TEK	9	27168970	[T/G]	-	BOT	TOP
kgp6026889	ANGPT2	8	6370183	[T/G]	+	BOT	BOT
kgp6029191	KDR	4	55961890	[A/G]	+	TOP	TOP
kgp6061323	ANGPT2	8	6403605	[A/G]	+	TOP	TOP
kgp6105971	FGF2	4	123757748	[A/G]	-	TOP	BOT
kgp6134638	ANGPT1	8	108318092	[A/G]	-	TOP	BOT
kgp6156302	ANGPT1	8	108317019	[T/G]	+	BOT	BOT
kgp6168766	ANGPT1	8	108491344	[T/C]	+	BOT	BOT
kgp6175616	ANGPT1	8	108479328	[A/C]	+	TOP	TOP
kgp6181948	KDR	4	55958240	[T/C]	-	BOT	TOP
kgp6183306	ANGPT1	8	108481964	[A/G]	+	TOP	TOP
kgp6214663	ANGPT1	8	108373109	[A/C]	+	TOP	TOP
kgp6261607	TEK	9	27125467	[A/C]	+	TOP	TOP
kgp6269175	FGF2	4	123775377	[T/C]	-	BOT	TOP
kgp6281573	ANGPT2	8	6373499	[T/C]	+	BOT	BOT
kgp6296850	TEK	9	27110480	[T/G]	+	BOT	BOT
kgp6303808	ANGPT2	8	6386441	[A/G]	+	TOP	TOP
kgp6375595	ANGPT2	8	6369551	[T/C]	-	BOT	TOP
kgp6392553	TEK	9	27178697	[A/G]	-	TOP	BOT
kgp6396650	ANGPT2	8	6378691	[A/G]	+	TOP	TOP
kgp6403250	TEK	9	27111268	[A/G]	+	TOP	TOP
kgp6417740	IL1A	2	113532236	[A/G]	-	TOP	BOT
kgp6438668	FGF2	4	123817528	[A/G]	-	TOP	BOT
kgp6472688	ANGPT1	8	108272706	[A/G]	+	TOP	TOP
kgp6558125	TEK	9	27167194	[A/C]	+	TOP	TOP
kgp6558509	TEK	9	27214150	[T/A]	-	BOT	TOP
kgp6574755	FGF2	4	123776400	[T/C]	-	BOT	TOP
kgp6607603	FGF2	4	123782896	[T/A]	+	BOT	BOT
kgp6607890	ANGPT1	8	108384414	[A/T]	+	TOP	TOP
kgp6619268	FGF2	4	123764508	[A/G]	+	TOP	TOP
kgp6621464	FGF2	4	123748524	[T/C]	+	BOT	BOT
kgp6648278	ANGPT2	8	6360476	[G/C]	+	BOT	BOT
kgp6667066	TEK	9	27193343	[A/G]	+	TOP	TOP
kgp6673901	VEGFA	6	43749110	[A/G]	-	TOP	BOT
kgp6696682	FGF2	4	123808642	[T/C]	-	BOT	TOP
kgp6710851	ANGPT1	8	108287280	[T/C]	+	BOT	BOT
kgp6721377	ANGPT1	8	108418905	[T/C]	+	BOT	BOT
kgp6732846	TEK	9	27179834	[A/C]	-	TOP	BOT
kgp6756647	ANGPT1	8	108499602	[A/G]	-	TOP	BOT
kgp6759652	ANGPT2	8	6371291	[A/G]	+	TOP	TOP
kgp6766232	TEK	9	27187216	[C/G]	-	TOP	BOT
kgp6775910	ANGPT1	8	108263871	[A/G]	+	TOP	TOP
kgp6794599	ANGPT1	8	108323713	[A/G]	+	TOP	TOP
kgp6843852	KDR	4	55968820	[T/C]	-	BOT	TOP
kgp6857767	KDR	4	55968053	[T/G]	-	BOT	TOP
kgp6878346	ANGPT1	8	108271176	[T/C]	+	BOT	BOT
kgp6880528	FGF2	4	123776531	[A/G]	+	TOP	TOP
kgp6882625	PECAM1	17	62406518	[T/C]	+	BOT	BOT
kgp6885705	ANGPT1	8	108405616	[A/G]	-	TOP	BOT
kgp6903911	TEK	9	27142888	[T/C]	+	BOT	BOT
kgp6911174	KDR	4	55951300	[T/C]	+	BOT	BOT
kgp691649	TEK	9	27152422	[T/C]	-	BOT	TOP
kgp6934108	KDR	4	55955023	[T/C]	-	BOT	TOP
kgp6942743	ANGPT1	8	108476236	[A/G]	-	TOP	BOT
kgp6969674	TEK	9	27132073	[T/G]	+	BOT	BOT
kgp6976865	MMP9	20	44639511	[T/C]	+	BOT	BOT
kgp7005460	ANGPT1	8	108497859	[T/C]	-	BOT	TOP
kgp7007220	TEK	9	27176267	[A/G]	-	TOP	BOT
kgp704286	ANGPT2	8	6387308	[T/C]	+	BOT	BOT
kgp7044318	VEGFA	6	43746410	[T/C]	+	BOT	BOT
kgp71023	TEK	9	27134683	[T/G]	+	BOT	BOT
kgp7122077	ANGPT2	8	6357235	[A/T]	-	TOP	BOT
kgp7125477	TEK	9	27219280	[A/C]	+	TOP	TOP
kgp7182621	ANGPT2	8	6413995	[A/G]	-	TOP	BOT
kgp7209735	VEGFA	6	43748845	[T/C]	-	BOT	TOP
kgp7227395	KDR	4	55953380	[A/G]	+	TOP	TOP
kgp7237939	ANGPT1	8	108324756	[A/G]	-	TOP	BOT
kgp7298833	KDR	4	55962166	[A/G]	-	TOP	BOT
kgp7314193	ANGPT2	8	6363918	[A/G]	+	TOP	TOP
kgp7366403	PDGFB	22	39634923	[T/C]	-	BOT	TOP
kgp7387263	FGF2	4	123818085	[G/C]	-	BOT	TOP
kgp7485533	KDR	4	55972946	[A/G]	+	TOP	TOP
kgp750091	KDR	4	55990484	[A/G]	+	TOP	TOP
kgp7505379	FGF2	4	123764458	[A/C]	-	TOP	BOT
kgp7506185	TEK	9	27130234	[A/G]	+	TOP	TOP
kgp7535083	PDGFB	22	39620002	[A/G]	+	TOP	TOP
kgp75714	FGF2	4	123797982	[A/G]	-	TOP	BOT
kgp7589269	ANGPT2	8	6366001	[T/C]	-	BOT	TOP
kgp7640452	ANGPT1	8	108500501	[A/G]	-	TOP	BOT
kgp7659629	ANGPT1	8	108476231	[A/G]	+	TOP	TOP
kgp767089	ANGPT1	8	108468796	[A/G]	-	TOP	BOT
kgp7677534	FGF2	4	123773439	[A/G]	-	TOP	BOT
kgp7680052	TEK	9	27215690	[T/C]	-	BOT	TOP
kgp7700047	ANGPT1	8	108413199	[A/G]	-	TOP	BOT
kgp7710359	ANGPT1	8	108421335	[T/C]	-	BOT	TOP
kgp772162	ANGPT1	8	108370415	[T/C]	-	BOT	TOP
kgp7749037	KDR	4	55974866	[T/C]	+	BOT	BOT
kgp7761388	ANGPT2	8	6357639	[A/G]	-	TOP	BOT
kgp7766643	TEK	9	27156574	[T/C]	-	BOT	TOP
kgp7769959	FGF2	4	123780830	[T/G]	-	BOT	TOP
kgp778862	ANGPT1	8	108309010	[T/C]	+	BOT	BOT
kgp7792367	PDGFB	22	39619897	[T/C]	-	BOT	TOP
kgp7802909	FGF2	4	123816124	[T/C]	+	BOT	BOT
kgp784200	ANGPT1	8	108319808	[T/C]	+	BOT	BOT
kgp7846762	ANGPT2	8	6360289	[A/C]	-	TOP	BOT
kgp787370	ANGPT1	8	108461005	[T/C]	-	BOT	TOP
kgp7875056	FGF2	4	123773814	[T/C]	-	BOT	TOP
kgp7878007	ANGPT2	8	6357988	[T/C]	-	BOT	TOP
kgp7883646	ANGPT2	8	6371545	[A/G]	-	TOP	BOT
kgp7896449	TEK	9	27137729	[A/G]	-	TOP	BOT
kgp7912297	ANGPT1	8	108432379	[A/G]	-	TOP	BOT
kgp7962596	TEK	9	27113947	[T/C]	-	BOT	TOP
kgp8000820	TEK	9	27189959	[T/G]	-	BOT	TOP
kgp8040462	VEGFA	6	43747450	[T/C]	-	BOT	TOP
kgp8045162	ANGPT1	8	108355211	[A/G]	+	TOP	TOP
kgp8064835	ANGPT2	8	6411888	[A/G]	-	TOP	BOT
kgp8118141	ANGPT1	8	108490096	[A/G]	-	TOP	BOT
kgp8120784	TEK	9	27217518	[A/G]	+	TOP	TOP
kgp8132474	ANGPT1	8	108391517	[A/G]	+	TOP	TOP
kgp8138832	TEK	9	27209422	[A/G]	+	TOP	TOP
kgp8140231	ANGPT2	8	6375904	[A/G]	-	TOP	BOT
kgp8145167	ANGPT2	8	6375763	[A/C]	+	TOP	TOP
kgp8161909	TEK	9	27229282	[A/T]	-	TOP	BOT
kgp8216817	TEK	9	27161517	[A/G]	+	TOP	TOP
kgp8230129	ANGPT2	8	6420574	[T/C]	-	BOT	TOP
kgp8241931	ANGPT1	8	108309239	[T/C]	+	BOT	BOT
kgp8243223	ANGPT1	8	108386173	[T/C]	-	BOT	TOP
kgp8271876	TEK	9	27168704	[T/C]	+	BOT	BOT
kgp8283537	ANGPT2	8	6382470	[T/G]	-	BOT	TOP
kgp8298054	ANGPT1	8	108494771	[A/G]	-	TOP	BOT
kgp8329081	ANGPT1	8	108306155	[G/C]	-	BOT	TOP
kgp8367887	ANGPT1	8	108356723	[T/C]	+	BOT	BOT
kgp8376888	ANGPT1	8	108446230	[A/G]	-	TOP	BOT
kgp8405710	ANGPT1	8	108377199	[A/G]	+	TOP	TOP
kgp8432034	VEGFA	6	43751075	[A/G]	+	TOP	TOP
kgp8435403	ANGPT1	8	108505085	[A/C]	+	TOP	TOP
kgp8447165	TEK	9	27227229	[T/C]	+	BOT	BOT
kgp8460038	VEGFA	6	43751669	[C/G]	+	TOP	TOP
kgp8488107	ANGPT1	8	108413337	[A/G]	+	TOP	TOP
kgp8506572	ANGPT1	8	108357096	[T/C]	-	BOT	TOP
kgp862466	ANGPT1	8	108477351	[T/C]	+	BOT	BOT
kgp8633222	FGF2	4	123812881	[A/G]	-	TOP	BOT
kgp8637171	ANGPT2	8	6371448	[A/G]	-	TOP	BOT
kgp8648145	FGF2	4	123752675	[T/C]	-	BOT	TOP
kgp8653909	KDR	4	55951823	[T/C]	-	BOT	TOP
kgp8682043	ANGPT2	8	6374478	[A/G]	+	TOP	TOP
kgp8684746	ANGPT1	8	108443056	[A/C]	+	TOP	TOP
kgp86914	FGF2	4	123818247	[A/G]	+	TOP	TOP
kgp8707918	ANGPT2	8	6403370	[A/G]	-	TOP	BOT
kgp8725195	TEK	9	27156744	[A/C]	+	TOP	TOP
kgp8727216	PECAM1	17	62403154	[A/C]	-	TOP	BOT
kgp872913	ANGPT2	8	6397105	[A/C]	+	TOP	TOP
kgp8740153	TEK	9	27206825	[A/C]	-	TOP	BOT
kgp8742852	VEGFA	6	43740840	[A/G]	-	TOP	BOT
kgp878501	MMP9	20	44643111	[T/C]	-	BOT	TOP
kgp8786917	ANGPT1	8	108267915	[A/G]	-	TOP	BOT
kgp8787136	TEK	9	27146241	[T/C]	+	BOT	BOT
kgp8815753	FGF2	4	123798810	[T/C]	-	BOT	TOP
kgp881936	VEGFA	6	43739327	[T/C]	+	BOT	BOT
kgp8821598	ANGPT1	8	108419903	[A/G]	-	TOP	BOT
kgp8828393	TEK	9	27168425	[A/G]	+	TOP	TOP
kgp8836911	IL1A	2	113531947	[G/C]	+	BOT	BOT
kgp8862193	ANGPT1	8	108393977	[A/G]	+	TOP	TOP
kgp887746	ANGPT1	8	108367044	[A/G]	-	TOP	BOT
kgp8911967	FGF2	4	123785184	[T/C]	+	BOT	BOT
kgp89130	ANGPT2	8	6402888	[A/C]	+	TOP	TOP
kgp8953696	ANGPT2	8	6408216	[T/A]	-	BOT	TOP
kgp896694	PECAM1	17	62404525	[T/C]	-	BOT	TOP
kgp8990121	TEK	9	27215039	[A/C]	+	TOP	TOP
kgp9034838	TEK	9	27165000	[T/C]	+	BOT	BOT
kgp9046501	TEK	9	27124431	[T/C]	-	BOT	TOP
kgp9053329	TEK	9	27172434	[A/G]	+	TOP	TOP
kgp9054749	ANGPT2	8	6372543	[A/G]	-	TOP	BOT
kgp9059914	ANGPT1	8	108266007	[T/C]	+	BOT	BOT
kgp9061157	TEK	9	27182887	[A/G]	-	TOP	BOT
kgp9067365	TEK	9	27214989	[C/G]	-	TOP	BOT
kgp9075789	TEK	9	27176006	[T/C]	+	BOT	BOT
kgp9097311	TEK	9	27215497	[T/C]	+	BOT	BOT
kgp9097592	FGF2	4	123816707	[T/G]	+	BOT	BOT
kgp9143262	KDR	4	55946171	[T/C]	-	BOT	TOP
kgp9232548	ANGPT1	8	108369127	[T/G]	+	BOT	BOT
kgp9238024	ANGPT1	8	108280438	[T/G]	+	BOT	BOT
kgp9255466	TEK	9	27119375	[A/G]	+	TOP	TOP
kgp9289311	TEK	9	27123225	[T/C]	-	BOT	TOP
kgp9319879	VEGFA	6	43751037	[A/G]	-	TOP	BOT
kgp9331815	KDR	4	55959862	[T/C]	+	BOT	BOT
kgp9338469	ANGPT1	8	108396035	[T/C]	-	BOT	TOP
kgp9365492	TEK	9	27157617	[A/G]	+	TOP	TOP
kgp9374353	FGF2	4	123813719	[A/C]	+	TOP	TOP
kgp9376778	FGF2	4	123757994	[T/C]	-	BOT	TOP
kgp9383325	ANGPT2	8	6375877	[T/C]	+	BOT	BOT
kgp9413832	ANGPT1	8	108269027	[T/C]	+	BOT	BOT
kgp9469281	ANGPT2	8	6409312	[A/G]	+	TOP	TOP
kgp9470693	TEK	9	27154419	[A/G]	+	TOP	TOP
kgp9477544	PECAM1	17	62403698	[A/C]	-	TOP	BOT
kgp9479262	TEK	9	27135336	[T/G]	-	BOT	TOP
kgp9511058	ANGPT2	8	6399600	[T/C]	-	BOT	TOP
kgp9561721	IL1A	2	113532885	[A/C]	-	TOP	BOT
kgp9573684	FGF2	4	123817222	[T/C]	+	BOT	BOT
kgp9637984	ANGPT2	8	6419345	[A/G]	-	TOP	BOT
kgp9671736	ANGPT1	8	108317615	[T/C]	-	BOT	TOP
kgp9700727	PECAM1	17	62406985	[T/C]	+	BOT	BOT
kgp9742050	ANGPT1	8	108426583	[A/G]	-	TOP	BOT
kgp9748530	TEK	9	27186033	[T/C]	+	BOT	BOT
kgp9789603	PDGFB	22	39622939	[A/C]	+	TOP	TOP
kgp9796218	KDR	4	55984908	[A/C]	+	TOP	TOP
kgp9806328	ANGPT2	8	6390975	[A/C]	-	TOP	BOT
kgp9812941	FGF2	4	123763901	[T/C]	+	BOT	BOT
kgp9815473	VEGFA	6	43747371	[T/C]	+	BOT	BOT
kgp9826289	TEK	9	27140049	[T/C]	-	BOT	TOP
kgp9855605	KDR	4	55947155	[A/C]	+	TOP	TOP
kgp9864064	FGF2	4	123757034	[A/G]	-	TOP	BOT
kgp9865762	PDGFB	22	39626572	[A/G]	+	TOP	TOP
kgp9877453	VEGFA	6	43748643	[T/C]	+	BOT	BOT
kgp9882918	TEK	9	27206669	[G/C]	-	BOT	TOP
kgp9889662	ANGPT1	8	108280039	[T/C]	+	BOT	BOT
kgp9903219	TEK	9	27124976	[A/G]	+	TOP	TOP
kgp9916740	FGF2	4	123757031	[T/C]	+	BOT	BOT
kgp9944268	TEK	9	27180967	[T/G]	-	BOT	TOP
kgp9951194	ANGPT1	8	108340883	[T/C]	-	BOT	TOP
kgp9976766	TEK	9	27182412	[T/C]	-	BOT	TOP
kgp9977744	TEK	9	27161735	[A/G]	+	TOP	TOP
kgp9977810	FGF2	4	123785448	[T/C]	+	BOT	BOT
kgp9977988	ANGPT1	8	108504565	[T/C]	+	BOT	BOT
kgp9982634	TEK	9	27174426	[T/C]	-	BOT	TOP
P1_M_061510_8_484_M	ANGPT1	8	108506363	[I/D]	-	MINUS	MINUS
rs10028204	FGF2	4	123799987	[T/C]	-	BOT	TOP
rs1004459	ANGPT1	8	108440057	[A/G]	+	TOP	BOT
rs1004460	ANGPT1	8	108439898	[T/G]	-	BOT	BOT
rs10086336	ANGPT1	8	108441642	[A/G]	-	TOP	BOT
rs10090742	ANGPT1	8	108287597	[A/G]	+	TOP	TOP
rs10092206	ANGPT2	8	6396241	[T/C]	-	BOT	TOP
rs10098499	ANGPT1	8	108458582	[A/G]	-	TOP	BOT
rs10099687	ANGPT2	8	6397842	[T/G]	-	BOT	TOP
rs10100390	ANGPT1	8	108266983	[A/G]	+	TOP	TOP
rs10102601	ANGPT1	8	108459674	[A/G]	-	TOP	BOT
rs10102851	ANGPT2	8	6374065	[A/G]	+	TOP	TOP
rs10107638	ANGPT1	8	108309253	[A/G]	+	TOP	TOP
rs10110293	ANGPT1	8	108424187	[T/C]	+	BOT	BOT
rs10110459	ANGPT1	8	108306367	[T/C]	+	BOT	TOP
rs10156238	ANGPT1	8	108359453	[A/G]	-	TOP	BOT
rs10434	VEGFA	6	43753212	[T/C]	-	BOT	TOP
rs10452197	FGF2	4	123810328	[T/C]	+	BOT	BOT
rs1048201	FGF2	4	123814308	[T/C]	+	BOT	TOP
rs1050382	PECAM1	17	62400000	[A/G]	+	TOP	TOP
rs10505100	ANGPT1	8	108278616	[T/G]	-	BOT	TOP
rs10505101	ANGPT1	8	108283945	[A/G]	+	TOP	TOP
rs10505105	ANGPT1	8	108307337	[T/C]	-	BOT	TOP
rs10505108	ANGPT1	8	108495057	[A/G]	-	TOP	BOT
rs10511799	TEK	9	27134868	[T/C]	-	BOT	BOT
rs10511802	TEK	9	27168315	[A/G]	+	TOP	TOP
rs10511803	TEK	9	27154617	[T/C]	-	BOT	TOP
rs1053973	ANGPT2	8	6360186	[A/C]	+	TOP	TOP
rs10738763	TEK	9	27115768	[A/G]	-	TOP	BOT
rs10757641	TEK	9	27212360	[A/G]	-	TOP	BOT
rs10812529	TEK	9	27171373	[A/C]	-	TOP	BOT
rs10812532	TEK	9	27197282	[A/C]	-	TOP	BOT
rs10812540	TEK	9	27228564	[T/C]	-	BOT	TOP
rs10955450	ANGPT1	8	108341751	[T/C]	+	BOT	BOT
rs10955455	ANGPT1	8	108407313	[T/G]	-	BOT	TOP
rs10967750	TEK	9	27166159	[T/C]	+	BOT	BOT
rs10967760	TEK	9	27182825	[T/C]	-	BOT	TOP
rs1107774	TEK	9	27164846	[A/G]	-	TOP	BOT
rs1108591	PECAM1	17	62405369	[A/G]	-	TOP	BOT
rs1111782	TEK	9	27212966	[A/G]	-	TOP	TOP
rs11133360	KDR	4	55982752	[A/G]	-	TOP	BOT
rs1157411	ANGPT1	8	108490998	[T/G]	+	BOT	BOT
rs11704525	PDGFB	22	39629329	[A/C]	+	TOP	TOP
rs11732292	KDR	4	55970101	[T/G]	-	BOT	TOP
rs11775442	ANGPT2	8	6396358	[A/G]	+	TOP	TOP
rs11777978	ANGPT1	8	108279912	[A/G]	+	TOP	TOP
rs11781223	ANGPT1	8	108334662	[A/G]	-	TOP	BOT
rs11785702	ANGPT1	8	108409423	[A/C]	+	TOP	TOP
rs11786476	ANGPT1	8	108445788	[T/C]	+	BOT	BOT
rs11789885	TEK	9	27138898	[T/C]	+	BOT	BOT
rs11938826	FGF2	4	123772614	[G/C]	+	BOT	BOT
rs11941492	KDR	4	55978210	[T/C]	+	BOT	BOT
rs11989215	ANGPT2	8	6395909	[T/C]	-	BOT	TOP
rs11991529	ANGPT1	8	108463840	[T/C]	+	BOT	BOT
rs12001452	TEK	9	27144516	[T/C]	+	BOT	BOT
rs12005388	TEK	9	27144863	[T/C]	-	BOT	TOP
rs12349832	TEK	9	27168433	[A/G]	+	TOP	TOP
rs12502008	KDR	4	55991042	[T/G]	+	BOT	BOT
rs12506776	FGF2	4	123803370	[A/G]	-	TOP	BOT
rs12541780	ANGPT2	8	6394876	[A/C]	-	TOP	BOT
rs12543837	ANGPT2	8	6413948	[T/C]	-	BOT	TOP
rs12547077	ANGPT2	8	6417834	[T/C]	+	BOT	BOT
rs12550622	ANGPT2	8	6394494	[A/G]	+	TOP	TOP
rs12552985	TEK	9	27136705	[A/G]	-	TOP	BOT
rs12554723	TEK	9	27116823	[T/C]	+	BOT	BOT
rs12554799	TEK	9	27173704	[A/G]	+	TOP	TOP
rs12674822	ANGPT2	8	6389216	[T/G]	+	BOT	BOT
rs1283651	ANGPT1	8	108366032	[T/C]	+	BOT	BOT
rs1283658	ANGPT1	8	108377347	[A/G]	+	TOP	TOP
rs1283663	ANGPT1	8	108409931	[A/C]	+	TOP	BOT
rs1283670	ANGPT1	8	108434677	[T/G]	-	BOT	BOT
rs1283673	ANGPT1	8	108431161	[T/C]	+	BOT	BOT
rs1283678	ANGPT1	8	108427960	[A/G]	-	TOP	BOT
rs1283679	ANGPT1	8	108427493	[T/G]	+	BOT	BOT
rs1283681	ANGPT1	8	108445984	[A/G]	-	TOP	BOT
rs1283682	ANGPT1	8	108445220	[A/G]	-	TOP	BOT
rs1283687	ANGPT1	8	108416439	[A/G]	+	TOP	BOT
rs1283699	ANGPT1	8	108438906	[A/G]	-	TOP	TOP
rs1283701	ANGPT1	8	108437679	[T/G]	-	BOT	TOP
rs1283703	ANGPT1	8	108403482	[A/G]	-	TOP	TOP
rs1283706	ANGPT1	8	108400823	[A/G]	-	TOP	TOP
rs1283713	ANGPT1	8	108466317	[T/C]	-	BOT	TOP
rs1283720	ANGPT1	8	108472328	[A/G]	+	TOP	TOP
rs1283722	ANGPT1	8	108460133	[A/G]	+	TOP	TOP
rs1293194	ANGPT1	8	108378411	[T/C]	+	BOT	BOT
rs13129474	KDR	4	55961086	[A/G]	+	TOP	BOT
rs13250248	ANGPT2	8	6402367	[T/C]	-	BOT	TOP
rs13255500	ANGPT1	8	108447543	[T/C]	-	BOT	TOP
rs13255574	ANGPT2	8	6398677	[T/C]	+	BOT	BOT
rs13257142	ANGPT1	8	108499883	[A/G]	+	TOP	TOP
rs13257393	ANGPT1	8	108292664	[T/C]	-	BOT	TOP
rs13263947	ANGPT1	8	108439362	[A/G]	+	TOP	TOP
rs13269021	ANGPT2	8	6396763	[A/C]	-	TOP	BOT
rs13272688	ANGPT1	8	108503702	[A/G]	+	TOP	TOP
rs13273578	ANGPT1	8	108454681	[T/C]	-	BOT	TOP
rs13274462	ANGPT1	8	108463603	[T/C]	+	BOT	BOT
rs13280030	ANGPT1	8	108446403	[T/C]	-	BOT	TOP
rs13281117	ANGPT2	8	6376877	[A/G]	+	TOP	TOP
rs13306807	PECAM1	17	62400749	[A/C]	+	TOP	BOT
rs1334811	TEK	9	27190655	[A/G]	+	TOP	TOP
rs13439018	ANGPT1	8	108440510	[A/G]	-	TOP	BOT
rs1347183	ANGPT1	8	108386442	[A/G]	-	TOP	BOT
rs1375668	ANGPT2	8	6396870	[A/G]	+	TOP	TOP
rs1413825	TEK	9	27161811	[T/C]	-	BOT	TOP
rs1413829	TEK	9	27201968	[A/G]	+	TOP	TOP
rs1433165	ANGPT1	8	108461828	[A/G]	-	TOP	BOT
rs1433166	ANGPT1	8	108462641	[T/C]	-	BOT	TOP
rs1433168	ANGPT1	8	108476951	[A/G]	-	TOP	BOT
rs1433169	ANGPT1	8	108484298	[T/C]	+	BOT	BOT
rs1433176	ANGPT1	8	108392928	[T/C]	-	BOT	TOP
rs1433178	ANGPT1	8	108360046	[A/G]	-	TOP	BOT
rs1433184	ANGPT1	8	108452794	[T/C]	+	BOT	TOP
rs1433185	ANGPT1	8	108447635	[T/C]	+	BOT	BOT
rs1433195	ANGPT1	8	108366127	[A/G]	-	TOP	BOT
rs1470453	PECAM1	17	62404390	[A/G]	-	TOP	BOT
rs1531289	KDR	4	55955232	[A/G]	-	TOP	BOT
rs1533463	IL1A	2	113538782	[T/C]	-	BOT	TOP
rs1550792	PECAM1	17	62403328	[A/G]	-	TOP	TOP
rs1555454	TEK	9	27228754	[T/C]	+	BOT	TOP
rs1609682	IL1A	2	113540205	[A/C]	-	TOP	BOT
rs1654680	ANGPT1	8	108457353	[T/C]	-	BOT	TOP
rs1654701	ANGPT1	8	108378945	[T/C]	-	BOT	TOP
rs1654712	ANGPT1	8	108385748	[A/G]	+	TOP	TOP
rs1654751	ANGPT1	8	108424451	[T/C]	-	BOT	BOT
rs1672149	ANGPT1	8	108378311	[A/C]	+	TOP	BOT
rs1672184	ANGPT1	8	108387747	[A/G]	+	TOP	TOP
rs1672195	ANGPT1	8	108383641	[T/C]	+	BOT	TOP
rs16876018	ANGPT1	8	108327348	[A/G]	-	TOP	BOT
rs16876090	ANGPT1	8	108363596	[A/G]	+	TOP	TOP
rs16876199	ANGPT1	8	108395025	[A/G]	+	TOP	TOP
rs16876215	ANGPT1	8	108401601	[T/C]	-	BOT	TOP
rs16876241	ANGPT1	8	108420688	[A/G]	+	TOP	TOP
rs16876325	ANGPT1	8	108472213	[A/C]	-	TOP	BOT
rs16911047	TEK	9	27133016	[A/C]	+	TOP	TOP
rs16911136	TEK	9	27184714	[A/G]	+	TOP	TOP
rs17006247	FGF2	4	123797183	[T/C]	+	BOT	BOT
rs17006255	FGF2	4	123798993	[T/G]	-	BOT	TOP
rs17063434	ANGPT2	8	6371303	[A/G]	+	TOP	TOP
rs17077419	ANGPT2	8	6390530	[A/G]	+	TOP	TOP
rs17361877	ANGPT1	8	108327040	[A/G]	+	TOP	TOP
rs17407577	FGF2	4	123779341	[A/G]	-	TOP	BOT
rs17408557	FGF2	4	123800617	[A/G]	+	TOP	TOP
rs17472986	FGF2	4	123774832	[T/C]	-	BOT	TOP
rs17553089	ANGPT2	8	6404947	[T/C]	+	BOT	BOT
rs17561	IL1A	2	113537223	[A/C]	+	TOP	BOT
rs17562	IL1A	2	113537190	[T/C]	+	BOT	TOP
rs17576	MMP9	20	44640225	[A/G]	+	TOP	TOP
rs17623313	ANGPT2	8	6396341	[T/C]	+	BOT	BOT
rs17694796	TEK	9	27134636	[T/C]	-	BOT	TOP
rs17709898	KDR	4	55957723	[T/C]	-	BOT	TOP
rs17834811	TEK	9	27185762	[A/C]	-	TOP	BOT
rs1800587	IL1A	2	113542960	[A/G]	+	TOP	TOP
rs1836031	ANGPT1	8	108461525	[T/G]	-	BOT	TOP
rs1868553	ANGPT2	8	6386824	[A/C]	+	TOP	TOP
rs1870377	KDR	4	55972974	[T/A]	+	BOT	BOT
rs1870378	KDR	4	55966453	[A/G]	-	TOP	TOP
rs1894399	IL1A	2	113540177	[A/G]	-	TOP	TOP
rs1902323	ANGPT1	8	108354035	[T/C]	-	BOT	TOP
rs1960669	FGF2	4	123782568	[T/G]	-	BOT	TOP
rs1961222	ANGPT2	8	6377433	[A/G]	-	TOP	TOP
rs1982386	ANGPT2	8	6371476	[T/C]	+	BOT	TOP
rs1992980	FGF2	4	123749237	[A/G]	-	TOP	BOT
rs2034964	KDR	4	55976651	[A/G]	+	TOP	BOT
rs2043339	ANGPT1	8	108358009	[T/C]	-	BOT	TOP
rs2070783	PECAM1	17	62406971	[T/C]	-	BOT	TOP
rs2071373	IL1A	2	113540084	[T/C]	-	BOT	TOP
rs2071375	IL1A	2	113535438	[T/C]	+	BOT	BOT
rs2125489	KDR	4	55953483	[T/C]	-	BOT	BOT
rs2146323	VEGFA	6	43745095	[A/C]	+	TOP	TOP
rs2152066	TEK	9	27188862	[A/C]	-	TOP	BOT
rs2163870	ANGPT1	8	108377901	[A/G]	+	TOP	TOP
rs2167071	ANGPT2	8	6359480	[T/C]	+	BOT	TOP
rs2168945	KDR	4	55967483	[A/C]	+	TOP	BOT
rs2195989	ANGPT1	8	108485912	[A/G]	-	TOP	BOT
rs2208637	TEK	9	27176554	[T/C]	+	BOT	TOP
rs2219471	KDR	4	55961159	[T/C]	+	BOT	BOT
rs2224529	TEK	9	27192036	[T/C]	-	BOT	BOT
rs2224530	TEK	9	27176886	[T/C]	+	BOT	TOP
rs2236416	MMP9	20	44640575	[A/G]	+	TOP	TOP
rs2247128	PDGFB	22	39630287	[A/G]	+	TOP	TOP
rs2250889	MMP9	20	44642406	[C/G]	-	TOP	BOT
rs2267406	PDGFB	22	39633749	[T/C]	+	BOT	BOT
rs2273715	TEK	9	27229141	[A/G]	-	TOP	BOT
rs2273717	TEK	9	27228022	[A/G]	+	TOP	BOT
rs2273718	TEK	9	27220094	[T/C]	+	BOT	BOT
rs2273719	TEK	9	27220066	[T/C]	-	BOT	BOT
rs2273720	TEK	9	27209469	[A/C]	+	TOP	TOP
rs2274755	MMP9	20	44639692	[T/G]	+	BOT	BOT
rs2274756	MMP9	20	44643111	[T/C]	+	BOT	TOP
rs2278680	PECAM1	17	62400602	[A/C]	+	TOP	TOP
rs2305948	KDR	4	55979558	[A/G]	-	TOP	TOP
rs2436556	ANGPT1	8	108372446	[A/G]	+	TOP	TOP
rs2436557	ANGPT1	8	108389120	[A/C]	+	TOP	TOP
rs2436559	ANGPT1	8	108393683	[T/C]	-	BOT	TOP
rs2442473	ANGPT2	8	6358293	[T/C]	+	BOT	TOP
rs2442592	ANGPT2	8	6405608	[A/G]	-	TOP	BOT
rs2442598	ANGPT2	8	6394821	[T/C]	+	BOT	BOT
rs2442602	ANGPT2	8	6390751	[T/C]	+	BOT	TOP
rs2442608	ANGPT2	8	6386620	[T/C]	+	BOT	TOP
rs2442631	ANGPT2	8	6368776	[T/C]	+	BOT	TOP
rs2442632	ANGPT2	8	6368412	[A/G]	-	TOP	TOP
rs2442635	ANGPT2	8	6367302	[A/G]	+	TOP	TOP
rs2445353	ANGPT1	8	108369839	[A/G]	-	TOP	BOT
rs2445365	ANGPT1	8	108383325	[T/C]	-	BOT	BOT
rs2507802	ANGPT1	8	108270037	[T/G]	-	BOT	TOP
rs2514857	ANGPT1	8	108378623	[A/C]	+	TOP	TOP
rs2514861	ANGPT1	8	108389150	[T/C]	-	BOT	TOP
rs2514862	ANGPT1	8	108389187	[A/G]	-	TOP	BOT
rs2514864	ANGPT1	8	108393800	[A/G]	-	TOP	BOT
rs2514878	ANGPT1	8	108273016	[A/G]	-	TOP	BOT
rs2514888	ANGPT1	8	108347114	[A/G]	-	TOP	BOT
rs2515409	ANGPT2	8	6364922	[A/G]	-	TOP	BOT
rs2515413	ANGPT2	8	6365620	[A/G]	-	TOP	BOT
rs2515416	ANGPT2	8	6366338	[A/G]	+	TOP	TOP
rs2515418	ANGPT2	8	6368222	[A/G]	+	TOP	TOP
rs2515429	ANGPT2	8	6373996	[A/G]	-	TOP	BOT
rs2515432	ANGPT2	8	6374773	[T/C]	+	BOT	BOT
rs2515458	ANGPT2	8	6382685	[A/G]	+	TOP	TOP
rs2515462	ANGPT2	8	6383599	[A/G]	+	TOP	TOP
rs2515464	ANGPT2	8	6385839	[T/G]	+	BOT	BOT
rs2515466	ANGPT2	8	6386286	[T/C]	-	BOT	TOP
rs2515477	ANGPT2	8	6388640	[A/G]	-	TOP	BOT
rs2515481	ANGPT2	8	6390027	[T/C]	-	BOT	TOP
rs2515488	ANGPT2	8	6403006	[A/C]	+	TOP	TOP
rs2515493	ANGPT2	8	6406572	[T/G]	-	BOT	TOP
rs2515505	ANGPT2	8	6416847	[T/C]	-	BOT	TOP
rs25648	VEGFA	6	43738977	[A/G]	-	TOP	BOT
rs2756900	TEK	9	27203625	[A/G]	-	TOP	BOT
rs2756901	TEK	9	27218053	[A/G]	-	TOP	BOT
rs2812	PECAM1	17	62401118	[T/C]	+	BOT	TOP
rs2856837	IL1A	2	113541925	[T/C]	-	BOT	BOT
rs2856841	IL1A	2	113537339	[A/G]	+	TOP	BOT
rs2856842	IL1A	2	113534254	[A/G]	+	TOP	TOP
rs2897911	ANGPT2	8	6396986	[T/G]	+	BOT	BOT
rs2916083	ANGPT1	8	108398406	[T/C]	-	BOT	TOP
rs2916735	ANGPT2	8	6372112	[T/C]	-	BOT	TOP
rs2922873	ANGPT2	8	6398327	[A/G]	+	TOP	TOP
rs2922875	ANGPT2	8	6397970	[A/G]	-	TOP	TOP
rs2922876	ANGPT2	8	6396696	[T/C]	+	BOT	BOT
rs2922894	ANGPT2	8	6414091	[T/C]	-	BOT	TOP
rs2959809	ANGPT2	8	6393780	[T/G]	+	BOT	BOT
rs2959812	ANGPT2	8	6391302	[T/C]	-	BOT	TOP
rs2979666	ANGPT2	8	6361229	[A/C]	+	TOP	TOP
rs3020213	ANGPT2	8	6369930	[A/G]	-	TOP	BOT
rs3020221	ANGPT2	8	6378763	[T/C]	+	BOT	BOT
rs3024994	VEGFA	6	43743507	[A/G]	-	TOP	BOT
rs3024997	VEGFA	6	43745107	[A/G]	+	TOP	TOP
rs3024998	VEGFA	6	43745577	[T/C]	+	BOT	BOT
rs3025010	VEGFA	6	43747577	[T/C]	+	BOT	BOT
rs3025015	VEGFA	6	43748350	[T/C]	-	BOT	TOP
rs3025019	VEGFA	6	43748986	[A/G]	+	TOP	TOP
rs3025028	VEGFA	6	43750551	[C/G]	-	TOP	BOT
rs3025029	VEGFA	6	43750556	[T/C]	-	BOT	TOP
rs3025030	VEGFA	6	43750587	[C/G]	-	TOP	BOT
rs3025035	VEGFA	6	43751359	[A/G]	-	TOP	BOT
rs3025039	VEGFA	6	43752536	[A/G]	-	TOP	BOT
rs3025042	VEGFA	6	43741451	[T/G]	+	BOT	BOT
rs3025048	VEGFA	6	43746423	[A/G]	+	TOP	TOP
rs3025049	VEGFA	6	43747378	[A/G]	+	TOP	TOP
rs3025051	VEGFA	6	43748439	[A/C]	+	TOP	BOT
rs3025053	VEGFA	6	43753325	[T/C]	-	BOT	TOP
rs308388	FGF2	4	123787079	[T/C]	-	BOT	BOT
rs308402	FGF2	4	123757988	[A/G]	-	TOP	BOT
rs308411	FGF2	4	123752347	[A/G]	+	TOP	TOP
rs308412	FGF2	4	123752017	[A/C]	-	TOP	BOT
rs308420	FGF2	4	123767943	[A/G]	+	TOP	TOP
rs308427	FGF2	4	123764791	[T/C]	-	BOT	TOP
rs308434	FGF2	4	123771828	[A/G]	-	TOP	BOT
rs308435	FGF2	4	123772018	[A/C]	+	TOP	TOP
rs308438	FGF2	4	123772887	[T/C]	+	BOT	BOT
rs308439	FGF2	4	123773579	[A/C]	-	TOP	BOT
rs308441	FGF2	4	123774065	[A/G]	-	TOP	BOT
rs308443	FGF2	4	123775767	[T/C]	-	BOT	TOP
rs3736819	TEK	9	27219058	[A/G]	+	TOP	BOT
rs3737187	TEK	9	27213772	[T/C]	+	BOT	BOT
rs3737188	TEK	9	27213580	[T/C]	+	BOT	BOT
rs3739391	ANGPT2	8	6420534	[T/C]	-	BOT	TOP
rs3739392	ANGPT2	8	6420574	[T/C]	-	BOT	TOP
rs3739542	TEK	9	27172838	[T/G]	-	BOT	TOP
rs3747676	FGF2	4	123818074	[A/G]	-	TOP	BOT
rs3780088	ANGPT2	8	6369896	[T/C]	-	BOT	TOP
rs3780315	TEK	9	27196290	[A/G]	+	TOP	TOP
rs3780317	TEK	9	27190992	[A/G]	-	TOP	BOT
rs3783531	IL1A	2	113539246	[T/C]	+	BOT	TOP
rs3783538	IL1A	2	113538195	[A/G]	+	TOP	BOT
rs3783572	IL1A	2	113541382	[T/C]	+	BOT	TOP
rs3783573	IL1A	2	113540413	[A/G]	+	TOP	BOT
rs3783575	IL1A	2	113539873	[A/G]	-	TOP	TOP
rs3783588	IL1A	2	113532647	[T/C]	+	BOT	TOP
rs3804156	FGF2	4	123813655	[T/C]	+	BOT	TOP
rs3804158	FGF2	4	123814900	[T/C]	-	BOT	TOP
rs3818283	TEK	9	27169124	[T/C]	-	BOT	TOP
rs3824310	ANGPT2	8	6386250	[A/G]	-	TOP	BOT
rs3824410	TEK	9	27173062	[A/C]	-	TOP	BOT
rs3847160	ANGPT1	8	108456531	[A/G]	+	TOP	TOP
rs3918254	MMP9	20	44640391	[A/G]	-	TOP	BOT
rs3918260	MMP9	20	44642532	[T/C]	+	BOT	BOT
rs3918261	MMP9	20	44643592	[T/C]	-	BOT	TOP
rs3918262	MMP9	20	44643770	[T/C]	-	BOT	TOP
rs3918282	MMP9	20	44644709	[T/C]	-	BOT	TOP
rs4114169	ANGPT1	8	108456805	[T/C]	+	BOT	BOT
rs4133395	ANGPT1	8	108314971	[A/C]	-	TOP	TOP
rs4242670	TEK	9	27200738	[A/C]	+	TOP	TOP
rs4242698	TEK	9	27124745	[A/C]	+	TOP	TOP
rs4262299	ANGPT1	8	108342263	[T/G]	-	BOT	TOP
rs4268102	ANGPT1	8	108408409	[A/C]	+	TOP	TOP
rs4276711	ANGPT2	8	6373705	[A/C]	-	TOP	BOT
rs4324901	ANGPT1	8	108301798	[T/G]	+	BOT	BOT
rs4341142	ANGPT1	8	108332485	[T/C]	+	BOT	BOT
rs4397378	ANGPT1	8	108329796	[A/G]	-	TOP	BOT
rs4416326	PDGFB	22	39623725	[T/C]	+	BOT	BOT
rs4472483	ANGPT1	8	108315277	[T/G]	+	BOT	BOT
rs4478599	ANGPT2	8	6402366	[T/C]	+	BOT	BOT
rs4595097	ANGPT1	8	108299501	[A/C]	-	TOP	BOT
rs4601425	TEK	9	27152292	[T/C]	+	BOT	BOT
rs4626569	ANGPT1	8	108326351	[A/G]	+	TOP	TOP
rs481294	TEK	9	27190890	[A/G]	-	TOP	BOT
rs4821877	PDGFB	22	39629096	[A/G]	-	TOP	BOT
rs4841224	ANGPT2	8	6392547	[A/G]	-	TOP	BOT
rs4864952	KDR	4	55947338	[T/C]	+	BOT	BOT
rs4878149	TEK	9	27149669	[T/C]	+	BOT	BOT
rs4879250	TEK	9	27193503	[T/C]	+	BOT	BOT
rs491892	TEK	9	27193541	[A/G]	-	TOP	BOT
rs4968619	PECAM1	17	62401929	[T/G]	+	BOT	BOT
rs4990919	PDGFB	22	39622940	[A/G]	-	TOP	BOT
rs506685	TEK	9	27163395	[T/C]	-	BOT	BOT
rs507441	TEK	9	27153874	[T/C]	-	BOT	TOP
rs510101	TEK	9	27206307	[T/G]	-	BOT	BOT
rs534129	TEK	9	27214719	[A/G]	+	TOP	TOP
rs536078	TEK	9	27214972	[T/C]	+	BOT	BOT
rs538679	TEK	9	27152724	[A/C]	+	TOP	TOP
rs541615	TEK	9	27179530	[T/C]	-	BOT	BOT
rs542913	TEK	9	27205021	[A/G]	+	TOP	TOP
rs550190	TEK	9	27217947	[T/C]	+	BOT	BOT
rs550982	TEK	9	27217992	[A/C]	-	TOP	BOT
rs560551	TEK	9	27208252	[A/C]	-	TOP	TOP
rs565586	TEK	9	27170934	[A/G]	-	TOP	BOT
rs5757570	PDGFB	22	39624238	[A/G]	-	TOP	BOT
rs5757573	PDGFB	22	39633622	[A/G]	-	TOP	BOT
rs578327	TEK	9	27193847	[T/C]	-	BOT	BOT
rs581724	TEK	9	27187422	[T/G]	+	BOT	TOP
rs599312	TEK	9	27153536	[T/C]	-	BOT	TOP
rs600728	TEK	9	27153866	[A/G]	-	TOP	TOP
rs603085	TEK	9	27123260	[T/C]	-	BOT	BOT
rs615375	TEK	9	27112311	[T/G]	+	BOT	BOT
rs621786	TEK	9	27118807	[A/G]	+	TOP	BOT
rs628873	TEK	9	27155544	[A/G]	-	TOP	BOT
rs633903	TEK	9	27196119	[A/C]	-	TOP	TOP
rs638203	TEK	9	27203134	[A/G]	+	TOP	TOP
rs639225	TEK	9	27202870	[A/G]	+	TOP	BOT
rs641848	TEK	9	27208857	[A/C]	-	TOP	TOP
rs6469116	ANGPT1	8	108502688	[A/G]	-	TOP	BOT
rs664461	TEK	9	27152308	[A/G]	-	TOP	BOT
rs666478	TEK	9	27173180	[A/G]	-	TOP	TOP
rs666812	TEK	9	27120369	[A/C]	-	TOP	TOP
rs669102	TEK	9	27182802	[T/C]	+	BOT	BOT
rs669441	TEK	9	27137242	[A/G]	-	TOP	BOT
rs671804	TEK	9	27165030	[A/G]	+	TOP	TOP
rs6828477	KDR	4	55966801	[T/C]	+	BOT	BOT
rs6837735	KDR	4	55985815	[A/G]	-	TOP	BOT
rs6838752	KDR	4	55964101	[T/C]	+	BOT	BOT
rs692946	TEK	9	27201830	[A/G]	+	TOP	BOT
rs6982586	ANGPT1	8	108307058	[T/C]	-	BOT	TOP
rs6990020	ANGPT2	8	6386204	[A/G]	-	TOP	BOT
rs7007769	ANGPT1	8	108272861	[T/C]	+	BOT	BOT
rs7009229	ANGPT1	8	108287752	[A/G]	-	TOP	BOT
rs7014586	ANGPT2	8	6395653	[A/G]	-	TOP	BOT
rs7024846	TEK	9	27226947	[A/C]	-	TOP	BOT
rs7027984	TEK	9	27199373	[A/G]	+	TOP	TOP
rs7032817	TEK	9	27133385	[T/C]	+	BOT	BOT
rs7034505	TEK	9	27151394	[A/G]	+	TOP	TOP
rs7035021	TEK	9	27151706	[T/C]	-	BOT	TOP
rs7036743	TEK	9	27164220	[T/C]	-	BOT	TOP
rs7042119	TEK	9	27135831	[T/C]	+	BOT	BOT
rs7042267	TEK	9	27135962	[A/G]	-	TOP	BOT
rs7044842	TEK	9	27132514	[A/G]	-	TOP	BOT
rs7047856	TEK	9	27179075	[A/G]	+	TOP	TOP
rs715843	VEGFA	6	43752224	[T/C]	-	BOT	TOP
rs7213889	PECAM1	17	62398568	[T/C]	-	BOT	TOP
rs7220554	PECAM1	17	62407007	[T/C]	+	BOT	BOT
rs734701	ANGPT2	8	6388247	[A/G]	+	TOP	BOT
rs734704	ANGPT2	8	6388306	[T/C]	-	BOT	BOT
rs735286	VEGFA	6	43744621	[T/C]	+	BOT	TOP
rs7692791	KDR	4	55980239	[A/G]	-	TOP	BOT
rs7694627	FGF2	4	123788495	[A/G]	-	TOP	BOT
rs7846052	ANGPT1	8	108294209	[A/G]	+	TOP	TOP
rs7853911	TEK	9	27147836	[T/C]	+	BOT	BOT
rs7862047	TEK	9	27202727	[A/G]	+	TOP	BOT
rs7862217	TEK	9	27151645	[A/G]	+	TOP	TOP
rs7871178	TEK	9	27148475	[A/G]	+	TOP	TOP
rs7871318	TEK	9	27171311	[A/G]	-	TOP	BOT
rs7876024	TEK	9	27202663	[T/C]	-	BOT	TOP
rs833068	VEGFA	6	43742527	[A/G]	+	TOP	TOP
rs833069	VEGFA	6	43742579	[A/G]	-	TOP	TOP
rs833070	VEGFA	6	43742626	[A/G]	-	TOP	BOT
rs857	TEK	9	27229786	[T/C]	-	BOT	TOP
rs879180	PDGFB	22	39631547	[A/G]	-	TOP	BOT
rs892248	ANGPT1	8	108422946	[T/C]	-	BOT	BOT
rs921291	ANGPT2	8	6417876	[A/C]	+	TOP	TOP
rs9297393	ANGPT1	8	108287577	[T/G]	+	BOT	BOT
rs9303470	PECAM1	17	62404452	[T/C]	-	BOT	TOP
rs951759	ANGPT1	8	108489996	[A/C]	+	TOP	TOP
rs9611117	PDGFB	22	39624105	[A/C]	-	TOP	BOT
rs9622978	PDGFB	22	39625068	[T/G]	+	BOT	BOT
rs9644414	ANGPT2	8	6400800	[A/G]	+	TOP	TOP
rs9892152	PECAM1	17	62401965	[T/C]	+	BOT	BOT
rs9987817	TEK	9	27230152	[T/C]	-	BOT	TOP
