# Supplementary material for: Germline Genetic Variants in TEK, ANGPT1, ANGPT2, MMP9, FGF2 and VEGFA Are Associated with Pathologic Complete Response to Bevacizumab in Breast Cancer Patients
Source: PLoS One. 2017 Jan 3;12(1):e0168550. doi: 10.1371/journal.pone.0168550 (PMC5207665; doi:10.1371/journal.pone.0168550)
Supplement: S9 File — Allele Frequencies of All SNPs. This Excel file contains the observed allele frequencies of all SNPs of interest in the two cohorts combined. The results in this file were used to filter the SNPs, i.e., to exclude from further analysis any SNP whose observed minor-allele frequency was less than 5% among the 63 subjects in the analysis. (XLSX) [file pone.0168550.s009.xlsx]

## Sheet: Allele Frequencies of All SNPs
SNP_ID	Table	F_base_final	base_final	Frequency	Percent	majmin	NoMinor	Include
kgp10124996	Table base_final	A	A	21	16.67	minor	0	1
kgp10124996	Table base_final	C	C	105	83.33	Major	0	1
kgp10216955	Table base_final	G	G	126	100	Major	1	0
kgp10236534	Table base_final	C	C	39	30.95	minor	0	1
kgp10236534	Table base_final	T	T	87	69.05	Major	0	1
kgp10252549	Table base_final	C	C	126	100	Major	1	0
kgp10290789	Table base_final	C	C	15	11.9	minor	0	1
kgp10290789	Table base_final	T	T	111	88.1	Major	0	1
kgp10313412	Table base_final	C	C	29	23.02	minor	0	1
kgp10313412	Table base_final	T	T	97	76.98	Major	0	1
kgp10318378	Table base_final	T	T	1	0.79	minor	0	0
kgp10318378	Table base_final	C	C	125	99.21	Major	0	0
kgp10336435	Table base_final	G	G	12	9.52	minor	0	1
kgp10336435	Table base_final	T	T	114	90.48	Major	0	1
kgp10337441	Table base_final	A	A	5	3.97	minor	0	0
kgp10337441	Table base_final	G	G	121	96.03	Major	0	0
kgp10344051	Table base_final	G	G	126	100	Major	1	0
kgp10372743	Table base_final	A	A	43	34.13	minor	0	1
kgp10372743	Table base_final	G	G	83	65.87	Major	0	1
kgp10384845	Table base_final	A	A	37	29.37	minor	0	1
kgp10384845	Table base_final	G	G	89	70.63	Major	0	1
kgp10448138	Table base_final	T	T	28	22.22	minor	0	1
kgp10448138	Table base_final	C	C	98	77.78	Major	0	1
kgp10459419	Table base_final	G	G	126	100	Major	1	0
kgp1047531	Table base_final	A	A	1	0.79	minor	0	0
kgp1047531	Table base_final	G	G	125	99.21	Major	0	0
kgp10481773	Table base_final	C	C	6	4.76	minor	0	0
kgp10481773	Table base_final	T	T	120	95.24	Major	0	0
kgp10500630	Table base_final	T	T	44	34.92	minor	0	1
kgp10500630	Table base_final	C	C	82	65.08	Major	0	1
kgp10501736	Table base_final	C	C	9	7.14	minor	0	1
kgp10501736	Table base_final	T	T	117	92.86	Major	0	1
kgp10530507	Table base_final	G	G	126	100	Major	1	0
kgp1060670	Table base_final	A	A	38	30.16	minor	0	1
kgp1060670	Table base_final	T	T	88	69.84	Major	0	1
kgp10633477	Table base_final	G	G	9	7.14	minor	0	1
kgp10633477	Table base_final	A	A	117	92.86	Major	0	1
kgp10634038	Table base_final	T	T	13	10.32	minor	0	1
kgp10634038	Table base_final	C	C	113	89.68	Major	0	1
kgp10705731	Table base_final	T	T	15	11.9	minor	0	1
kgp10705731	Table base_final	G	G	111	88.1	Major	0	1
kgp1070591	Table base_final	A	A	54	42.86	minor	0	1
kgp1070591	Table base_final	G	G	72	57.14	Major	0	1
kgp10729489	Table base_final	T	T	12	9.52	minor	0	1
kgp10729489	Table base_final	C	C	114	90.48	Major	0	1
kgp10747553	Table base_final	G	G	53	42.06	minor	0	1
kgp10747553	Table base_final	A	A	73	57.94	Major	0	1
kgp10767898	Table base_final	T	T	43	34.13	minor	0	1
kgp10767898	Table base_final	A	A	83	65.87	Major	0	1
kgp10880629	Table base_final	T	T	56	44.44	minor	0	1
kgp10880629	Table base_final	C	C	70	55.56	Major	0	1
kgp10894559	Table base_final	C	C	4	3.17	minor	0	0
kgp10894559	Table base_final	T	T	122	96.83	Major	0	0
kgp10944836	Table base_final	C	C	33	26.19	minor	0	1
kgp10944836	Table base_final	T	T	93	73.81	Major	0	1
kgp10975354	Table base_final	A	A	14	11.11	minor	0	1
kgp10975354	Table base_final	C	C	112	88.89	Major	0	1
kgp11008629	Table base_final	C	C	21	16.67	minor	0	1
kgp11008629	Table base_final	T	T	105	83.33	Major	0	1
kgp110099	Table base_final	C	C	56	44.44	minor	0	1
kgp110099	Table base_final	T	T	70	55.56	Major	0	1
kgp11044362	Table base_final	G	G	25	19.84	minor	0	1
kgp11044362	Table base_final	A	A	101	80.16	Major	0	1
kgp11055967	Table base_final	G	G	10	7.94	minor	0	1
kgp11055967	Table base_final	A	A	116	92.06	Major	0	1
kgp11059769	Table base_final	C	C	25	19.84	minor	0	1
kgp11059769	Table base_final	T	T	101	80.16	Major	0	1
kgp11136805	Table base_final	A	A	59	46.83	minor	0	1
kgp11136805	Table base_final	G	G	67	53.17	Major	0	1
kgp11182835	Table base_final	C	C	13	10.32	minor	0	1
kgp11182835	Table base_final	T	T	113	89.68	Major	0	1
kgp11245951	Table base_final	T	T	15	11.9	minor	0	1
kgp11245951	Table base_final	C	C	111	88.1	Major	0	1
kgp11268728	Table base_final	T	T	13	10.32	minor	0	1
kgp11268728	Table base_final	C	C	113	89.68	Major	0	1
kgp11299050	Table base_final	T	T	27	21.43	minor	0	1
kgp11299050	Table base_final	C	C	99	78.57	Major	0	1
kgp11337659	Table base_final	A	A	126	100	Major	1	0
kgp11381018	Table base_final	G	G	126	100	Major	1	0
kgp11408518	Table base_final	C	C	12	9.52	minor	0	1
kgp11408518	Table base_final	A	A	114	90.48	Major	0	1
kgp1141697	Table base_final	T	T	4	3.17	minor	0	0
kgp1141697	Table base_final	C	C	122	96.83	Major	0	0
kgp11441901	Table base_final	T	T	3	2.38	minor	0	0
kgp11441901	Table base_final	C	C	123	97.62	Major	0	0
kgp11491077	Table base_final	G	G	36	28.57	minor	0	1
kgp11491077	Table base_final	A	A	90	71.43	Major	0	1
kgp11527001	Table base_final	T	T	45	35.71	minor	0	1
kgp11527001	Table base_final	C	C	81	64.29	Major	0	1
kgp11528508	Table base_final	A	A	6	4.76	minor	0	0
kgp11528508	Table base_final	G	G	120	95.24	Major	0	0
kgp11530019	Table base_final	C	C	21	16.67	minor	0	1
kgp11530019	Table base_final	T	T	105	83.33	Major	0	1
kgp11541719	Table base_final	T	T	3	2.38	minor	0	0
kgp11541719	Table base_final	C	C	123	97.62	Major	0	0
kgp11559855	Table base_final	G	G	12	9.52	minor	0	1
kgp11559855	Table base_final	T	T	114	90.48	Major	0	1
kgp11583985	Table base_final	C	C	13	10.32	minor	0	1
kgp11583985	Table base_final	T	T	113	89.68	Major	0	1
kgp11589350	Table base_final	C	C	56	44.44	minor	0	1
kgp11589350	Table base_final	T	T	70	55.56	Major	0	1
kgp11640693	Table base_final	G	G	6	4.76	minor	0	0
kgp11640693	Table base_final	A	A	120	95.24	Major	0	0
kgp11861784	Table base_final	C	C	25	19.84	minor	0	1
kgp11861784	Table base_final	T	T	101	80.16	Major	0	1
kgp11919005	Table base_final	T	T	31	24.6	minor	0	1
kgp11919005	Table base_final	A	A	95	75.4	Major	0	1
kgp11922948	Table base_final	G	G	33	26.19	minor	0	1
kgp11922948	Table base_final	A	A	93	73.81	Major	0	1
kgp11960257	Table base_final	A	A	24	19.05	minor	0	1
kgp11960257	Table base_final	G	G	102	80.95	Major	0	1
kgp12000813	Table base_final	A	A	45	35.71	minor	0	1
kgp12000813	Table base_final	C	C	81	64.29	Major	0	1
kgp12037262	Table base_final	A	A	16	12.7	minor	0	1
kgp12037262	Table base_final	G	G	110	87.3	Major	0	1
kgp12038402	Table base_final	A	A	4	3.17	minor	0	0
kgp12038402	Table base_final	G	G	122	96.83	Major	0	0
kgp12047009	Table base_final	A	A	10	7.94	minor	0	1
kgp12047009	Table base_final	C	C	116	92.06	Major	0	1
kgp1206021	Table base_final	C	C	57	45.24	minor	0	1
kgp1206021	Table base_final	T	T	69	54.76	Major	0	1
kgp12070665	Table base_final	C	C	51	40.48	minor	0	1
kgp12070665	Table base_final	T	T	75	59.52	Major	0	1
kgp12088283	Table base_final	G	G	20	15.87	minor	0	1
kgp12088283	Table base_final	A	A	106	84.13	Major	0	1
kgp12098406	Table base_final	T	T	3	2.38	minor	0	0
kgp12098406	Table base_final	G	G	123	97.62	Major	0	0
kgp12146425	Table base_final	T	T	43	34.13	minor	0	1
kgp12146425	Table base_final	C	C	83	65.87	Major	0	1
kgp12148805	Table base_final	G	G	41	32.54	minor	0	1
kgp12148805	Table base_final	A	A	85	67.46	Major	0	1
kgp12155373	Table base_final	T	T	12	9.52	minor	0	1
kgp12155373	Table base_final	C	C	114	90.48	Major	0	1
kgp12164709	Table base_final	C	C	40	31.75	minor	0	1
kgp12164709	Table base_final	T	T	86	68.25	Major	0	1
kgp12198190	Table base_final	A	A	58	46.03	minor	0	1
kgp12198190	Table base_final	G	G	68	53.97	Major	0	1
kgp1222246	Table base_final	G	G	33	26.19	minor	0	1
kgp1222246	Table base_final	A	A	93	73.81	Major	0	1
kgp12281834	Table base_final	G	G	7	5.56	minor	0	1
kgp12281834	Table base_final	A	A	119	94.44	Major	0	1
kgp12324717	Table base_final	T	T	24	19.05	minor	0	1
kgp12324717	Table base_final	C	C	102	80.95	Major	0	1
kgp12343687	Table base_final	C	C	31	24.6	minor	0	1
kgp12343687	Table base_final	T	T	95	75.4	Major	0	1
kgp12354347	Table base_final	A	A	1	0.79	minor	0	0
kgp12354347	Table base_final	G	G	125	99.21	Major	0	0
kgp12470256	Table base_final	A	A	4	3.17	minor	0	0
kgp12470256	Table base_final	C	C	122	96.83	Major	0	0
kgp12526031	Table base_final	C	C	62	49.21	minor	0	1
kgp12526031	Table base_final	T	T	64	50.79	Major	0	1
kgp128160	Table base_final	T	T	20	15.87	minor	0	1
kgp128160	Table base_final	C	C	106	84.13	Major	0	1
kgp1372872	Table base_final	T	T	7	5.56	minor	0	1
kgp1372872	Table base_final	C	C	119	94.44	Major	0	1
kgp13847402	Table base_final	A	A	126	100	Major	1	0
kgp13858818	Table base_final	A	A	5	3.97	minor	0	0
kgp13858818	Table base_final	C	C	121	96.03	Major	0	0
kgp14058979	Table base_final	T	T	126	100	Major	1	0
kgp14211703	Table base_final	A	A	2	1.59	minor	0	0
kgp14211703	Table base_final	G	G	124	98.41	Major	0	0
kgp14261256	Table base_final	G	G	1	0.79	minor	0	0
kgp14261256	Table base_final	A	A	125	99.21	Major	0	0
kgp14427918	Table base_final	T	T	2	1.59	minor	0	0
kgp14427918	Table base_final	C	C	124	98.41	Major	0	0
kgp1450279	Table base_final	G	G	126	100	Major	1	0
kgp1453469	Table base_final	A	A	17	13.49	minor	0	1
kgp1453469	Table base_final	C	C	109	86.51	Major	0	1
kgp14640696	Table base_final	A	A	1	0.79	minor	0	0
kgp14640696	Table base_final	G	G	125	99.21	Major	0	0
kgp14869059	Table base_final	T	T	2	1.59	minor	0	0
kgp14869059	Table base_final	G	G	124	98.41	Major	0	0
kgp14870523	Table base_final	T	T	1	0.79	minor	0	0
kgp14870523	Table base_final	C	C	125	99.21	Major	0	0
kgp1494113	Table base_final	A	A	46	36.51	minor	0	1
kgp1494113	Table base_final	G	G	80	63.49	Major	0	1
kgp14985204	Table base_final	A	A	126	100	Major	1	0
kgp14999229	Table base_final	C	C	2	1.59	minor	0	0
kgp14999229	Table base_final	T	T	124	98.41	Major	0	0
kgp15030641	Table base_final	T	T	2	1.59	minor	0	0
kgp15030641	Table base_final	C	C	124	98.41	Major	0	0
kgp15034273	Table base_final	C	C	2	1.59	minor	0	0
kgp15034273	Table base_final	T	T	124	98.41	Major	0	0
kgp15057879	Table base_final	G	G	2	1.59	minor	0	0
kgp15057879	Table base_final	A	A	124	98.41	Major	0	0
kgp15118571	Table base_final	C	C	1	0.79	minor	0	0
kgp15118571	Table base_final	A	A	125	99.21	Major	0	0
kgp1514685	Table base_final	C	C	58	46.03	minor	0	1
kgp1514685	Table base_final	A	A	68	53.97	Major	0	1
kgp1593075	Table base_final	A	A	8	6.35	minor	0	1
kgp1593075	Table base_final	G	G	118	93.65	Major	0	1
kgp1600184	Table base_final	G	G	5	3.97	minor	0	0
kgp1600184	Table base_final	A	A	121	96.03	Major	0	0
kgp1609961	Table base_final	C	C	10	7.94	minor	0	1
kgp1609961	Table base_final	T	T	116	92.06	Major	0	1
kgp1632148	Table base_final	G	G	47	37.3	minor	0	1
kgp1632148	Table base_final	A	A	79	62.7	Major	0	1
kgp16994975	Table base_final	C	C	1	0.79	minor	0	0
kgp16994975	Table base_final	A	A	125	99.21	Major	0	0
kgp1710944	Table base_final	T	T	5	3.97	minor	0	0
kgp1710944	Table base_final	A	A	121	96.03	Major	0	0
kgp17195848	Table base_final	G	G	2	1.59	minor	0	0
kgp17195848	Table base_final	A	A	124	98.41	Major	0	0
kgp17251844	Table base_final	G	G	126	100	Major	1	0
kgp1728715	Table base_final	C	C	61	48.41	minor	0	1
kgp1728715	Table base_final	T	T	65	51.59	Major	0	1
kgp17323734	Table base_final	A	A	1	0.79	minor	0	0
kgp17323734	Table base_final	G	G	125	99.21	Major	0	0
kgp17366122	Table base_final	C	C	126	100	Major	1	0
kgp1786876	Table base_final	C	C	27	21.43	minor	0	1
kgp1786876	Table base_final	T	T	99	78.57	Major	0	1
kgp1823932	Table base_final	T	T	9	7.14	minor	0	1
kgp1823932	Table base_final	C	C	117	92.86	Major	0	1
kgp18245096	Table base_final	A	A	1	0.79	minor	0	0
kgp18245096	Table base_final	G	G	125	99.21	Major	0	0
kgp1825342	Table base_final	C	C	9	7.14	minor	0	1
kgp1825342	Table base_final	T	T	117	92.86	Major	0	1
kgp18263393	Table base_final	A	A	2	1.59	minor	0	0
kgp18263393	Table base_final	G	G	124	98.41	Major	0	0
kgp18276020	Table base_final	T	T	1	0.79	minor	0	0
kgp18276020	Table base_final	C	C	125	99.21	Major	0	0
kgp18283712	Table base_final	T	T	6	4.76	minor	0	0
kgp18283712	Table base_final	C	C	120	95.24	Major	0	0
kgp18288740	Table base_final	G	G	3	2.38	minor	0	0
kgp18288740	Table base_final	A	A	123	97.62	Major	0	0
kgp18305367	Table base_final	A	A	2	1.59	minor	0	0
kgp18305367	Table base_final	G	G	124	98.41	Major	0	0
kgp1831677	Table base_final	G	G	9	7.14	minor	0	1
kgp1831677	Table base_final	A	A	117	92.86	Major	0	1
kgp18320927	Table base_final	A	A	2	1.59	minor	0	0
kgp18320927	Table base_final	C	C	124	98.41	Major	0	0
kgp18321825	Table base_final	G	G	1	0.79	minor	0	0
kgp18321825	Table base_final	T	T	125	99.21	Major	0	0
kgp18360463	Table base_final	A	A	2	1.59	minor	0	0
kgp18360463	Table base_final	G	G	124	98.41	Major	0	0
kgp18371467	Table base_final	G	G	126	100	Major	1	0
kgp18378433	Table base_final	C	C	126	100	Major	1	0
kgp18379073	Table base_final	C	C	1	0.79	minor	0	0
kgp18379073	Table base_final	T	T	125	99.21	Major	0	0
kgp18386649	Table base_final	A	A	2	1.59	minor	0	0
kgp18386649	Table base_final	G	G	124	98.41	Major	0	0
kgp18395409	Table base_final	G	G	1	0.79	minor	0	0
kgp18395409	Table base_final	A	A	125	99.21	Major	0	0
kgp18399727	Table base_final	A	A	2	1.59	minor	0	0
kgp18399727	Table base_final	G	G	124	98.41	Major	0	0
kgp18404779	Table base_final	G	G	126	100	Major	1	0
kgp18430748	Table base_final	G	G	2	1.59	minor	0	0
kgp18430748	Table base_final	A	A	124	98.41	Major	0	0
kgp18448686	Table base_final	T	T	7	5.56	minor	0	1
kgp18448686	Table base_final	C	C	119	94.44	Major	0	1
kgp18461713	Table base_final	G	G	126	100	Major	1	0
kgp18465553	Table base_final	T	T	1	0.79	minor	0	0
kgp18465553	Table base_final	C	C	125	99.21	Major	0	0
kgp18468965	Table base_final	A	A	3	2.38	minor	0	0
kgp18468965	Table base_final	G	G	123	97.62	Major	0	0
kgp1848015	Table base_final	T	T	23	18.25	minor	0	1
kgp1848015	Table base_final	A	A	103	81.75	Major	0	1
kgp18487363	Table base_final	T	T	2	1.59	minor	0	0
kgp18487363	Table base_final	C	C	124	98.41	Major	0	0
kgp18492165	Table base_final	A	A	2	1.59	minor	0	0
kgp18492165	Table base_final	G	G	124	98.41	Major	0	0
kgp18513492	Table base_final	G	G	3	2.38	minor	0	0
kgp18513492	Table base_final	A	A	123	97.62	Major	0	0
kgp18526356	Table base_final	T	T	126	100	Major	1	0
kgp18528102	Table base_final	G	G	1	0.79	minor	0	0
kgp18528102	Table base_final	T	T	125	99.21	Major	0	0
kgp18530919	Table base_final	G	G	126	100	Major	1	0
kgp18624395	Table base_final	C	C	3	2.38	minor	0	0
kgp18624395	Table base_final	T	T	123	97.62	Major	0	0
kgp18631173	Table base_final	C	C	1	0.79	minor	0	0
kgp18631173	Table base_final	T	T	125	99.21	Major	0	0
kgp18647972	Table base_final	C	C	1	0.79	minor	0	0
kgp18647972	Table base_final	T	T	125	99.21	Major	0	0
kgp18650219	Table base_final	T	T	126	100	Major	1	0
kgp18671383	Table base_final	G	G	126	100	Major	1	0
kgp18675439	Table base_final	A	A	1	0.79	minor	0	0
kgp18675439	Table base_final	G	G	125	99.21	Major	0	0
kgp19175107	Table base_final	C	C	126	100	Major	1	0
kgp1918352	Table base_final	A	A	4	3.17	minor	0	0
kgp1918352	Table base_final	G	G	122	96.83	Major	0	0
kgp19283204	Table base_final	C	C	126	100	Major	1	0
kgp196229	Table base_final	C	C	13	10.32	minor	0	1
kgp196229	Table base_final	G	G	113	89.68	Major	0	1
kgp1973685	Table base_final	G	G	59	46.83	minor	0	1
kgp1973685	Table base_final	C	C	67	53.17	Major	0	1
kgp1992185	Table base_final	G	G	39	30.95	minor	0	1
kgp1992185	Table base_final	A	A	87	69.05	Major	0	1
kgp20054385	Table base_final	G	G	126	100	Major	1	0
kgp20055555	Table base_final	A	A	3	2.38	minor	0	0
kgp20055555	Table base_final	G	G	123	97.62	Major	0	0
kgp20069045	Table base_final	T	T	126	100	Major	1	0
kgp20069954	Table base_final	G	G	3	2.38	minor	0	0
kgp20069954	Table base_final	A	A	123	97.62	Major	0	0
kgp20072138	Table base_final	T	T	126	100	Major	1	0
kgp20073709	Table base_final	G	G	1	0.79	minor	0	0
kgp20073709	Table base_final	T	T	125	99.21	Major	0	0
kgp20074989	Table base_final	A	A	126	100	Major	1	0
kgp20075909	Table base_final	G	G	6	4.76	minor	0	0
kgp20075909	Table base_final	A	A	120	95.24	Major	0	0
kgp20083092	Table base_final	A	A	2	1.59	minor	0	0
kgp20083092	Table base_final	G	G	124	98.41	Major	0	0
kgp20084425	Table base_final	T	T	126	100	Major	1	0
kgp20091145	Table base_final	C	C	2	1.59	minor	0	0
kgp20091145	Table base_final	T	T	124	98.41	Major	0	0
kgp2011983	Table base_final	C	C	12	9.52	minor	0	1
kgp2011983	Table base_final	T	T	114	90.48	Major	0	1
kgp20126699	Table base_final	T	T	3	2.38	minor	0	0
kgp20126699	Table base_final	C	C	123	97.62	Major	0	0
kgp20145997	Table base_final	C	C	126	100	Major	1	0
kgp20168442	Table base_final	A	A	126	100	Major	1	0
kgp20174084	Table base_final	T	T	126	100	Major	1	0
kgp20179864	Table base_final	C	C	5	3.97	minor	0	0
kgp20179864	Table base_final	T	T	121	96.03	Major	0	0
kgp20180328	Table base_final	G	G	3	2.38	minor	0	0
kgp20180328	Table base_final	A	A	123	97.62	Major	0	0
kgp20190523	Table base_final	G	G	126	100	Major	1	0
kgp20198378	Table base_final	C	C	126	100	Major	1	0
kgp20203752	Table base_final	A	A	3	2.38	minor	0	0
kgp20203752	Table base_final	G	G	123	97.62	Major	0	0
kgp20214482	Table base_final	G	G	126	100	Major	1	0
kgp20217572	Table base_final	C	C	2	1.59	minor	0	0
kgp20217572	Table base_final	T	T	124	98.41	Major	0	0
kgp20222783	Table base_final	C	C	126	100	Major	1	0
kgp20227752	Table base_final	C	C	4	3.17	minor	0	0
kgp20227752	Table base_final	T	T	122	96.83	Major	0	0
kgp20237428	Table base_final	T	T	8	6.35	minor	0	1
kgp20237428	Table base_final	G	G	118	93.65	Major	0	1
kgp20240548	Table base_final	T	T	9	7.14	minor	0	1
kgp20240548	Table base_final	C	C	117	92.86	Major	0	1
kgp20245733	Table base_final	T	T	2	1.59	minor	0	0
kgp20245733	Table base_final	C	C	124	98.41	Major	0	0
kgp20254736	Table base_final	A	A	1	0.79	minor	0	0
kgp20254736	Table base_final	G	G	125	99.21	Major	0	0
kgp20258617	Table base_final	C	C	2	1.59	minor	0	0
kgp20258617	Table base_final	T	T	124	98.41	Major	0	0
kgp20265041	Table base_final	A	A	2	1.59	minor	0	0
kgp20265041	Table base_final	G	G	124	98.41	Major	0	0
kgp20278532	Table base_final	G	G	126	100	Major	1	0
kgp20279761	Table base_final	A	A	3	2.38	minor	0	0
kgp20279761	Table base_final	G	G	123	97.62	Major	0	0
kgp2028099	Table base_final	G	G	41	32.54	minor	0	1
kgp2028099	Table base_final	T	T	85	67.46	Major	0	1
kgp20281985	Table base_final	A	A	4	3.17	minor	0	0
kgp20281985	Table base_final	G	G	122	96.83	Major	0	0
kgp20285858	Table base_final	G	G	126	100	Major	1	0
kgp20294289	Table base_final	T	T	1	0.79	minor	0	0
kgp20294289	Table base_final	C	C	125	99.21	Major	0	0
kgp2029831	Table base_final	C	C	10	7.94	minor	0	1
kgp2029831	Table base_final	T	T	116	92.06	Major	0	1
kgp20313221	Table base_final	C	C	2	1.59	minor	0	0
kgp20313221	Table base_final	T	T	124	98.41	Major	0	0
kgp20314879	Table base_final	C	C	2	1.59	minor	0	0
kgp20314879	Table base_final	T	T	124	98.41	Major	0	0
kgp20320751	Table base_final	G	G	126	100	Major	1	0
kgp20321576	Table base_final	A	A	1	0.79	minor	0	0
kgp20321576	Table base_final	C	C	125	99.21	Major	0	0
kgp20325650	Table base_final	A	A	3	2.38	minor	0	0
kgp20325650	Table base_final	G	G	123	97.62	Major	0	0
kgp20335694	Table base_final	T	T	1	0.79	minor	0	0
kgp20335694	Table base_final	C	C	125	99.21	Major	0	0
kgp20359637	Table base_final	C	C	126	100	Major	1	0
kgp20378183	Table base_final	A	A	6	4.76	minor	0	0
kgp20378183	Table base_final	G	G	120	95.24	Major	0	0
kgp20382273	Table base_final	G	G	126	100	Major	1	0
kgp20384693	Table base_final	A	A	1	0.79	minor	0	0
kgp20384693	Table base_final	G	G	125	99.21	Major	0	0
kgp20386054	Table base_final	T	T	126	100	Major	1	0
kgp20388731	Table base_final	T	T	13	10.32	minor	0	1
kgp20388731	Table base_final	G	G	113	89.68	Major	0	1
kgp20390425	Table base_final	T	T	4	3.17	minor	0	0
kgp20390425	Table base_final	C	C	122	96.83	Major	0	0
kgp20405690	Table base_final	G	G	126	100	Major	1	0
kgp20411685	Table base_final	C	C	4	3.17	minor	0	0
kgp20411685	Table base_final	T	T	122	96.83	Major	0	0
kgp20417349	Table base_final	T	T	1	0.79	minor	0	0
kgp20417349	Table base_final	C	C	125	99.21	Major	0	0
kgp20429555	Table base_final	A	A	126	100	Major	1	0
kgp20447044	Table base_final	G	G	126	100	Major	1	0
kgp20447960	Table base_final	A	A	1	0.79	minor	0	0
kgp20447960	Table base_final	G	G	125	99.21	Major	0	0
kgp20448783	Table base_final	T	T	1	0.79	minor	0	0
kgp20448783	Table base_final	C	C	125	99.21	Major	0	0
kgp20449147	Table base_final	T	T	1	0.79	minor	0	0
kgp20449147	Table base_final	C	C	125	99.21	Major	0	0
kgp20465351	Table base_final	G	G	16	12.7	minor	0	1
kgp20465351	Table base_final	T	T	110	87.3	Major	0	1
kgp20475199	Table base_final	G	G	126	100	Major	1	0
kgp20482109	Table base_final	G	G	2	1.59	minor	0	0
kgp20482109	Table base_final	A	A	124	98.41	Major	0	0
kgp20502798	Table base_final	G	G	1	0.79	minor	0	0
kgp20502798	Table base_final	T	T	125	99.21	Major	0	0
kgp20502921	Table base_final	C	C	2	1.59	minor	0	0
kgp20502921	Table base_final	T	T	124	98.41	Major	0	0
kgp20506745	Table base_final	A	A	126	100	Major	1	0
kgp20518923	Table base_final	G	G	1	0.79	minor	0	0
kgp20518923	Table base_final	A	A	125	99.21	Major	0	0
kgp20535677	Table base_final	T	T	1	0.79	minor	0	0
kgp20535677	Table base_final	C	C	125	99.21	Major	0	0
kgp20537084	Table base_final	G	G	126	100	Major	1	0
kgp2054166	Table base_final	A	A	4	3.17	minor	0	0
kgp2054166	Table base_final	G	G	122	96.83	Major	0	0
kgp20553881	Table base_final	A	A	126	100	Major	1	0
kgp20555959	Table base_final	G	G	126	100	Major	1	0
kgp20563780	Table base_final	G	G	1	0.79	minor	0	0
kgp20563780	Table base_final	A	A	125	99.21	Major	0	0
kgp20564262	Table base_final	A	A	2	1.59	minor	0	0
kgp20564262	Table base_final	G	G	124	98.41	Major	0	0
kgp20568529	Table base_final	T	T	126	100	Major	1	0
kgp20569526	Table base_final	G	G	21	16.67	minor	0	1
kgp20569526	Table base_final	T	T	105	83.33	Major	0	1
kgp20572318	Table base_final	T	T	2	1.59	minor	0	0
kgp20572318	Table base_final	C	C	124	98.41	Major	0	0
kgp20599085	Table base_final	G	G	126	100	Major	1	0
kgp20611525	Table base_final	A	A	126	100	Major	1	0
kgp20620754	Table base_final	T	T	1	0.79	minor	0	0
kgp20620754	Table base_final	C	C	125	99.21	Major	0	0
kgp20623804	Table base_final	T	T	3	2.38	minor	0	0
kgp20623804	Table base_final	C	C	123	97.62	Major	0	0
kgp20634290	Table base_final	C	C	4	3.17	minor	0	0
kgp20634290	Table base_final	T	T	122	96.83	Major	0	0
kgp20674571	Table base_final	T	T	126	100	Major	1	0
kgp20684964	Table base_final	G	G	2	1.59	minor	0	0
kgp20684964	Table base_final	A	A	124	98.41	Major	0	0
kgp20710715	Table base_final	C	C	126	100	Major	1	0
kgp2076282	Table base_final	G	G	24	19.05	minor	0	1
kgp2076282	Table base_final	A	A	102	80.95	Major	0	1
kgp20829468	Table base_final	A	A	4	3.17	minor	0	0
kgp20829468	Table base_final	G	G	122	96.83	Major	0	0
kgp20867888	Table base_final	A	A	1	0.79	minor	0	0
kgp20867888	Table base_final	C	C	125	99.21	Major	0	0
kgp20868608	Table base_final	A	A	4	3.17	minor	0	0
kgp20868608	Table base_final	G	G	122	96.83	Major	0	0
kgp20882189	Table base_final	G	G	1	0.79	minor	0	0
kgp20882189	Table base_final	T	T	125	99.21	Major	0	0
kgp20885732	Table base_final	T	T	1	0.79	minor	0	0
kgp20885732	Table base_final	C	C	125	99.21	Major	0	0
kgp20893166	Table base_final	G	G	2	1.59	minor	0	0
kgp20893166	Table base_final	A	A	124	98.41	Major	0	0
kgp20913864	Table base_final	G	G	1	0.79	minor	0	0
kgp20913864	Table base_final	A	A	125	99.21	Major	0	0
kgp20982779	Table base_final	C	C	1	0.79	minor	0	0
kgp20982779	Table base_final	A	A	125	99.21	Major	0	0
kgp21003996	Table base_final	A	A	1	0.79	minor	0	0
kgp21003996	Table base_final	G	G	125	99.21	Major	0	0
kgp21004047	Table base_final	C	C	1	0.79	minor	0	0
kgp21004047	Table base_final	T	T	125	99.21	Major	0	0
kgp21009406	Table base_final	C	C	126	100	Major	1	0
kgp21016615	Table base_final	G	G	2	1.59	minor	0	0
kgp21016615	Table base_final	A	A	124	98.41	Major	0	0
kgp2105130	Table base_final	A	A	1	0.79	minor	0	0
kgp2105130	Table base_final	G	G	125	99.21	Major	0	0
kgp2106885	Table base_final	A	A	7	5.56	minor	0	1
kgp2106885	Table base_final	G	G	119	94.44	Major	0	1
kgp21157417	Table base_final	G	G	1	0.79	minor	0	0
kgp21157417	Table base_final	A	A	125	99.21	Major	0	0
kgp21168443	Table base_final	C	C	3	2.38	minor	0	0
kgp21168443	Table base_final	T	T	123	97.62	Major	0	0
kgp21243999	Table base_final	A	A	126	100	Major	1	0
kgp21257210	Table base_final	G	G	1	0.79	minor	0	0
kgp21257210	Table base_final	A	A	125	99.21	Major	0	0
kgp21269195	Table base_final	C	C	5	3.97	minor	0	0
kgp21269195	Table base_final	A	A	121	96.03	Major	0	0
kgp21270623	Table base_final	C	C	1	0.79	minor	0	0
kgp21270623	Table base_final	T	T	125	99.21	Major	0	0
kgp21271680	Table base_final	T	T	1	0.79	minor	0	0
kgp21271680	Table base_final	C	C	125	99.21	Major	0	0
kgp21315586	Table base_final	T	T	3	2.38	minor	0	0
kgp21315586	Table base_final	C	C	123	97.62	Major	0	0
kgp2158865	Table base_final	T	T	20	15.87	minor	0	1
kgp2158865	Table base_final	C	C	106	84.13	Major	0	1
kgp2169934	Table base_final	C	C	9	7.14	minor	0	1
kgp2169934	Table base_final	T	T	117	92.86	Major	0	1
kgp2229553	Table base_final	C	C	18	14.29	minor	0	1
kgp2229553	Table base_final	A	A	108	85.71	Major	0	1
kgp22731872	Table base_final	T	T	126	100	Major	1	0
kgp22763726	Table base_final	C	C	126	100	Major	1	0
kgp22791511	Table base_final	A	A	24	19.05	minor	0	1
kgp22791511	Table base_final	C	C	102	80.95	Major	0	1
kgp2280772	Table base_final	T	T	8	6.35	minor	0	1
kgp2280772	Table base_final	C	C	118	93.65	Major	0	1
kgp22811159	Table base_final	A	A	126	100	Major	1	0
kgp22819632	Table base_final	A	A	126	100	Major	1	0
kgp22822873	Table base_final	T	T	126	100	Major	1	0
kgp2288251	Table base_final	G	G	18	14.29	minor	0	1
kgp2288251	Table base_final	A	A	108	85.71	Major	0	1
kgp2292937	Table base_final	G	G	11	8.73	minor	0	1
kgp2292937	Table base_final	A	A	115	91.27	Major	0	1
kgp2295265	Table base_final	G	G	56	44.44	minor	0	1
kgp2295265	Table base_final	A	A	70	55.56	Major	0	1
kgp2301625	Table base_final	A	A	27	21.43	minor	0	1
kgp2301625	Table base_final	G	G	99	78.57	Major	0	1
kgp2346449	Table base_final	C	C	52	41.27	minor	0	1
kgp2346449	Table base_final	A	A	74	58.73	Major	0	1
kgp237604	Table base_final	A	A	6	4.76	minor	0	0
kgp237604	Table base_final	G	G	120	95.24	Major	0	0
kgp2408149	Table base_final	G	G	59	46.83	minor	0	1
kgp2408149	Table base_final	A	A	67	53.17	Major	0	1
kgp2417854	Table base_final	G	G	3	2.38	minor	0	0
kgp2417854	Table base_final	A	A	123	97.62	Major	0	0
kgp2421877	Table base_final	G	G	7	5.56	minor	0	1
kgp2421877	Table base_final	A	A	119	94.44	Major	0	1
kgp2475885	Table base_final	C	C	6	4.76	minor	0	0
kgp2475885	Table base_final	T	T	120	95.24	Major	0	0
kgp2481863	Table base_final	C	C	52	41.27	minor	0	1
kgp2481863	Table base_final	T	T	74	58.73	Major	0	1
kgp2528553	Table base_final	C	C	4	3.17	minor	0	0
kgp2528553	Table base_final	T	T	122	96.83	Major	0	0
kgp2626658	Table base_final	T	T	1	0.79	minor	0	0
kgp2626658	Table base_final	G	G	125	99.21	Major	0	0
kgp2651128	Table base_final	C	C	6	4.76	minor	0	0
kgp2651128	Table base_final	T	T	120	95.24	Major	0	0
kgp2656646	Table base_final	C	C	60	47.62	minor	0	1
kgp2656646	Table base_final	T	T	66	52.38	Major	0	1
kgp265668	Table base_final	G	G	14	11.11	minor	0	1
kgp265668	Table base_final	A	A	112	88.89	Major	0	1
kgp2706843	Table base_final	A	A	41	32.54	minor	0	1
kgp2706843	Table base_final	G	G	85	67.46	Major	0	1
kgp2713769	Table base_final	A	A	14	11.11	minor	0	1
kgp2713769	Table base_final	G	G	112	88.89	Major	0	1
kgp2753884	Table base_final	C	C	16	12.7	minor	0	1
kgp2753884	Table base_final	T	T	110	87.3	Major	0	1
kgp278122	Table base_final	T	T	7	5.56	minor	0	1
kgp278122	Table base_final	G	G	119	94.44	Major	0	1
kgp2838900	Table base_final	C	C	25	19.84	minor	0	1
kgp2838900	Table base_final	T	T	101	80.16	Major	0	1
kgp2895773	Table base_final	G	G	34	26.98	minor	0	1
kgp2895773	Table base_final	C	C	92	73.02	Major	0	1
kgp2915151	Table base_final	C	C	6	4.76	minor	0	0
kgp2915151	Table base_final	T	T	120	95.24	Major	0	0
kgp2930872	Table base_final	A	A	8	6.35	minor	0	1
kgp2930872	Table base_final	G	G	118	93.65	Major	0	1
kgp2955871	Table base_final	T	T	50	39.68	minor	0	1
kgp2955871	Table base_final	C	C	76	60.32	Major	0	1
kgp2974594	Table base_final	A	A	6	4.76	minor	0	0
kgp2974594	Table base_final	C	C	120	95.24	Major	0	0
kgp3024207	Table base_final	C	C	49	38.89	minor	0	1
kgp3024207	Table base_final	T	T	77	61.11	Major	0	1
kgp3041806	Table base_final	C	C	16	12.7	minor	0	1
kgp3041806	Table base_final	T	T	110	87.3	Major	0	1
kgp314624	Table base_final	T	T	9	7.14	minor	0	1
kgp314624	Table base_final	G	G	117	92.86	Major	0	1
kgp3254879	Table base_final	A	A	9	7.14	minor	0	1
kgp3254879	Table base_final	G	G	117	92.86	Major	0	1
kgp3273033	Table base_final	T	T	9	7.14	minor	0	1
kgp3273033	Table base_final	G	G	117	92.86	Major	0	1
kgp3318017	Table base_final	G	G	12	9.52	minor	0	1
kgp3318017	Table base_final	C	C	114	90.48	Major	0	1
kgp3325954	Table base_final	T	T	13	10.32	minor	0	1
kgp3325954	Table base_final	C	C	113	89.68	Major	0	1
kgp3387008	Table base_final	A	A	43	34.13	minor	0	1
kgp3387008	Table base_final	G	G	83	65.87	Major	0	1
kgp3407513	Table base_final	T	T	12	9.52	minor	0	1
kgp3407513	Table base_final	C	C	114	90.48	Major	0	1
kgp3431808	Table base_final	G	G	5	3.97	minor	0	0
kgp3431808	Table base_final	A	A	121	96.03	Major	0	0
kgp3434955	Table base_final	A	A	45	35.71	minor	0	1
kgp3434955	Table base_final	G	G	81	64.29	Major	0	1
kgp3436957	Table base_final	C	C	33	26.19	minor	0	1
kgp3436957	Table base_final	T	T	93	73.81	Major	0	1
kgp3462055	Table base_final	G	G	51	40.48	minor	0	1
kgp3462055	Table base_final	A	A	75	59.52	Major	0	1
kgp3480561	Table base_final	C	C	16	12.7	minor	0	1
kgp3480561	Table base_final	A	A	110	87.3	Major	0	1
kgp3511513	Table base_final	A	A	126	100	Major	1	0
kgp3588521	Table base_final	A	A	22	17.46	minor	0	1
kgp3588521	Table base_final	G	G	104	82.54	Major	0	1
kgp3605594	Table base_final	C	C	24	19.05	minor	0	1
kgp3605594	Table base_final	T	T	102	80.95	Major	0	1
kgp361366	Table base_final	A	A	5	3.97	minor	0	0
kgp361366	Table base_final	C	C	121	96.03	Major	0	0
kgp364928	Table base_final	C	C	31	24.6	minor	0	1
kgp364928	Table base_final	T	T	95	75.4	Major	0	1
kgp370694	Table base_final	A	A	12	9.52	minor	0	1
kgp370694	Table base_final	C	C	114	90.48	Major	0	1
kgp3723605	Table base_final	A	A	126	100	Major	1	0
kgp3771469	Table base_final	A	A	41	32.54	minor	0	1
kgp3771469	Table base_final	G	G	85	67.46	Major	0	1
kgp3798010	Table base_final	C	C	18	14.29	minor	0	1
kgp3798010	Table base_final	A	A	108	85.71	Major	0	1
kgp3813318	Table base_final	T	T	2	1.59	minor	0	0
kgp3813318	Table base_final	C	C	124	98.41	Major	0	0
kgp3840572	Table base_final	T	T	39	30.95	minor	0	1
kgp3840572	Table base_final	G	G	87	69.05	Major	0	1
kgp3874749	Table base_final	C	C	49	38.89	minor	0	1
kgp3874749	Table base_final	T	T	77	61.11	Major	0	1
kgp3896309	Table base_final	T	T	38	30.16	minor	0	1
kgp3896309	Table base_final	C	C	88	69.84	Major	0	1
kgp3906114	Table base_final	A	A	4	3.17	minor	0	0
kgp3906114	Table base_final	G	G	122	96.83	Major	0	0
kgp3921067	Table base_final	T	T	5	3.97	minor	0	0
kgp3921067	Table base_final	C	C	121	96.03	Major	0	0
kgp398685	Table base_final	A	A	12	9.52	minor	0	1
kgp398685	Table base_final	G	G	114	90.48	Major	0	1
kgp410560	Table base_final	G	G	25	19.84	minor	0	1
kgp410560	Table base_final	T	T	101	80.16	Major	0	1
kgp4110765	Table base_final	C	C	15	11.9	minor	0	1
kgp4110765	Table base_final	T	T	111	88.1	Major	0	1
kgp413892	Table base_final	G	G	126	100	Major	1	0
kgp41706	Table base_final	C	C	12	9.52	minor	0	1
kgp41706	Table base_final	T	T	114	90.48	Major	0	1
kgp4182012	Table base_final	T	T	52	41.27	minor	0	1
kgp4182012	Table base_final	C	C	74	58.73	Major	0	1
kgp4194413	Table base_final	A	A	14	11.11	minor	0	1
kgp4194413	Table base_final	C	C	112	88.89	Major	0	1
kgp4232667	Table base_final	C	C	3	2.38	minor	0	0
kgp4232667	Table base_final	T	T	123	97.62	Major	0	0
kgp4236284	Table base_final	G	G	49	38.89	minor	0	1
kgp4236284	Table base_final	A	A	77	61.11	Major	0	1
kgp4341913	Table base_final	C	C	30	23.81	minor	0	1
kgp4341913	Table base_final	T	T	96	76.19	Major	0	1
kgp4392054	Table base_final	C	C	33	26.19	minor	0	1
kgp4392054	Table base_final	T	T	93	73.81	Major	0	1
kgp4501538	Table base_final	A	A	39	30.95	minor	0	1
kgp4501538	Table base_final	G	G	87	69.05	Major	0	1
kgp4516328	Table base_final	C	C	1	0.79	minor	0	0
kgp4516328	Table base_final	T	T	125	99.21	Major	0	0
kgp4531647	Table base_final	G	G	33	26.19	minor	0	1
kgp4531647	Table base_final	T	T	93	73.81	Major	0	1
kgp4558125	Table base_final	T	T	11	8.73	minor	0	1
kgp4558125	Table base_final	C	C	115	91.27	Major	0	1
kgp4592149	Table base_final	C	C	11	8.73	minor	0	1
kgp4592149	Table base_final	A	A	115	91.27	Major	0	1
kgp4601022	Table base_final	A	A	5	3.97	minor	0	0
kgp4601022	Table base_final	G	G	121	96.03	Major	0	0
kgp4663125	Table base_final	C	C	8	6.35	minor	0	1
kgp4663125	Table base_final	T	T	118	93.65	Major	0	1
kgp4737481	Table base_final	G	G	27	21.43	minor	0	1
kgp4737481	Table base_final	T	T	99	78.57	Major	0	1
kgp4749291	Table base_final	C	C	126	100	Major	1	0
kgp4787478	Table base_final	G	G	126	100	Major	1	0
kgp4866617	Table base_final	A	A	15	11.9	minor	0	1
kgp4866617	Table base_final	T	T	111	88.1	Major	0	1
kgp4935169	Table base_final	G	G	28	22.22	minor	0	1
kgp4935169	Table base_final	A	A	98	77.78	Major	0	1
kgp4951997	Table base_final	C	C	56	44.44	minor	0	1
kgp4951997	Table base_final	T	T	70	55.56	Major	0	1
kgp5012012	Table base_final	T	T	13	10.32	minor	0	1
kgp5012012	Table base_final	C	C	113	89.68	Major	0	1
kgp5044627	Table base_final	G	G	7	5.56	minor	0	1
kgp5044627	Table base_final	T	T	119	94.44	Major	0	1
kgp5077953	Table base_final	A	A	4	3.17	minor	0	0
kgp5077953	Table base_final	G	G	122	96.83	Major	0	0
kgp5150013	Table base_final	C	C	50	39.68	minor	0	1
kgp5150013	Table base_final	A	A	76	60.32	Major	0	1
kgp5162361	Table base_final	C	C	3	2.38	minor	0	0
kgp5162361	Table base_final	T	T	123	97.62	Major	0	0
kgp519529	Table base_final	T	T	13	10.32	minor	0	1
kgp519529	Table base_final	C	C	113	89.68	Major	0	1
kgp5222983	Table base_final	A	A	55	43.65	minor	0	1
kgp5222983	Table base_final	G	G	71	56.35	Major	0	1
kgp52394	Table base_final	G	G	4	3.17	minor	0	0
kgp52394	Table base_final	A	A	122	96.83	Major	0	0
kgp5258173	Table base_final	C	C	26	20.63	minor	0	1
kgp5258173	Table base_final	G	G	100	79.37	Major	0	1
kgp5261974	Table base_final	T	T	9	7.14	minor	0	1
kgp5261974	Table base_final	C	C	117	92.86	Major	0	1
kgp5288658	Table base_final	T	T	2	1.59	minor	0	0
kgp5288658	Table base_final	C	C	124	98.41	Major	0	0
kgp5289267	Table base_final	G	G	42	33.33	minor	0	1
kgp5289267	Table base_final	A	A	84	66.67	Major	0	1
kgp5305701	Table base_final	C	C	9	7.14	minor	0	1
kgp5305701	Table base_final	G	G	117	92.86	Major	0	1
kgp5334252	Table base_final	A	A	15	11.9	minor	0	1
kgp5334252	Table base_final	C	C	111	88.1	Major	0	1
kgp5375217	Table base_final	C	C	1	0.79	minor	0	0
kgp5375217	Table base_final	T	T	125	99.21	Major	0	0
kgp5403433	Table base_final	C	C	33	26.19	minor	0	1
kgp5403433	Table base_final	T	T	93	73.81	Major	0	1
kgp5433797	Table base_final	T	T	13	10.32	minor	0	1
kgp5433797	Table base_final	C	C	113	89.68	Major	0	1
kgp5452356	Table base_final	G	G	3	2.38	minor	0	0
kgp5452356	Table base_final	A	A	123	97.62	Major	0	0
kgp5457229	Table base_final	C	C	4	3.17	minor	0	0
kgp5457229	Table base_final	T	T	122	96.83	Major	0	0
kgp5470583	Table base_final	A	A	57	45.24	minor	0	1
kgp5470583	Table base_final	G	G	69	54.76	Major	0	1
kgp5474569	Table base_final	A	A	15	11.9	minor	0	1
kgp5474569	Table base_final	G	G	111	88.1	Major	0	1
kgp5490644	Table base_final	T	T	57	45.24	minor	0	1
kgp5490644	Table base_final	C	C	69	54.76	Major	0	1
kgp5498777	Table base_final	G	G	15	11.9	minor	0	1
kgp5498777	Table base_final	T	T	111	88.1	Major	0	1
kgp550083	Table base_final	C	C	6	4.76	minor	0	0
kgp550083	Table base_final	T	T	120	95.24	Major	0	0
kgp550808	Table base_final	G	G	9	7.14	minor	0	1
kgp550808	Table base_final	T	T	117	92.86	Major	0	1
kgp5518709	Table base_final	G	G	14	11.11	minor	0	1
kgp5518709	Table base_final	A	A	112	88.89	Major	0	1
kgp5538765	Table base_final	A	A	36	28.57	minor	0	1
kgp5538765	Table base_final	G	G	90	71.43	Major	0	1
kgp5569959	Table base_final	A	A	5	3.97	minor	0	0
kgp5569959	Table base_final	G	G	121	96.03	Major	0	0
kgp5584403	Table base_final	T	T	10	7.94	minor	0	1
kgp5584403	Table base_final	C	C	116	92.06	Major	0	1
kgp5605530	Table base_final	C	C	56	44.44	minor	0	1
kgp5605530	Table base_final	G	G	70	55.56	Major	0	1
kgp563224	Table base_final	G	G	1	0.79	minor	0	0
kgp563224	Table base_final	A	A	125	99.21	Major	0	0
kgp5665988	Table base_final	A	A	33	26.19	minor	0	1
kgp5665988	Table base_final	C	C	93	73.81	Major	0	1
kgp5669159	Table base_final	T	T	14	11.11	minor	0	1
kgp5669159	Table base_final	C	C	112	88.89	Major	0	1
kgp5769392	Table base_final	T	T	1	0.79	minor	0	0
kgp5769392	Table base_final	C	C	125	99.21	Major	0	0
kgp5780036	Table base_final	T	T	4	3.17	minor	0	0
kgp5780036	Table base_final	A	A	122	96.83	Major	0	0
kgp5781594	Table base_final	A	A	27	21.43	minor	0	1
kgp5781594	Table base_final	G	G	99	78.57	Major	0	1
kgp5853097	Table base_final	T	T	52	41.27	minor	0	1
kgp5853097	Table base_final	C	C	74	58.73	Major	0	1
kgp5913021	Table base_final	A	A	4	3.17	minor	0	0
kgp5913021	Table base_final	C	C	122	96.83	Major	0	0
kgp5936631	Table base_final	G	G	1	0.79	minor	0	0
kgp5936631	Table base_final	T	T	125	99.21	Major	0	0
kgp5941942	Table base_final	C	C	7	5.56	minor	0	1
kgp5941942	Table base_final	T	T	119	94.44	Major	0	1
kgp5955772	Table base_final	A	A	5	3.97	minor	0	0
kgp5955772	Table base_final	C	C	121	96.03	Major	0	0
kgp5961775	Table base_final	T	T	1	0.79	minor	0	0
kgp5961775	Table base_final	C	C	125	99.21	Major	0	0
kgp601144	Table base_final	C	C	1	0.79	minor	0	0
kgp601144	Table base_final	T	T	125	99.21	Major	0	0
kgp6026889	Table base_final	G	G	1	0.79	minor	0	0
kgp6026889	Table base_final	T	T	125	99.21	Major	0	0
kgp6029191	Table base_final	G	G	126	100	Major	1	0
kgp6061323	Table base_final	G	G	11	8.73	minor	0	1
kgp6061323	Table base_final	A	A	115	91.27	Major	0	1
kgp6105971	Table base_final	T	T	48	38.1	minor	0	1
kgp6105971	Table base_final	C	C	78	61.9	Major	0	1
kgp6134638	Table base_final	T	T	40	31.75	minor	0	1
kgp6134638	Table base_final	C	C	86	68.25	Major	0	1
kgp6168766	Table base_final	C	C	4	3.17	minor	0	0
kgp6168766	Table base_final	T	T	122	96.83	Major	0	0
kgp6175616	Table base_final	A	A	10	7.94	minor	0	1
kgp6175616	Table base_final	C	C	116	92.06	Major	0	1
kgp6181948	Table base_final	G	G	11	8.73	minor	0	1
kgp6181948	Table base_final	A	A	115	91.27	Major	0	1
kgp6214663	Table base_final	C	C	27	21.43	minor	0	1
kgp6214663	Table base_final	A	A	99	78.57	Major	0	1
kgp6281573	Table base_final	C	C	31	24.6	minor	0	1
kgp6281573	Table base_final	T	T	95	75.4	Major	0	1
kgp6296850	Table base_final	T	T	9	7.14	minor	0	1
kgp6296850	Table base_final	G	G	117	92.86	Major	0	1
kgp6303808	Table base_final	A	A	41	32.54	minor	0	1
kgp6303808	Table base_final	G	G	85	67.46	Major	0	1
kgp6392553	Table base_final	T	T	22	17.46	minor	0	1
kgp6392553	Table base_final	C	C	104	82.54	Major	0	1
kgp6472688	Table base_final	A	A	126	100	Major	1	0
kgp6558509	Table base_final	A	A	1	0.79	minor	0	0
kgp6558509	Table base_final	T	T	125	99.21	Major	0	0
kgp6607603	Table base_final	A	A	41	32.54	minor	0	1
kgp6607603	Table base_final	T	T	85	67.46	Major	0	1
kgp6607890	Table base_final	T	T	9	7.14	minor	0	1
kgp6607890	Table base_final	A	A	117	92.86	Major	0	1
kgp6619268	Table base_final	G	G	28	22.22	minor	0	1
kgp6619268	Table base_final	A	A	98	77.78	Major	0	1
kgp6673901	Table base_final	T	T	31	24.6	minor	0	1
kgp6673901	Table base_final	C	C	95	75.4	Major	0	1
kgp6721377	Table base_final	T	T	12	9.52	minor	0	1
kgp6721377	Table base_final	C	C	114	90.48	Major	0	1
kgp6756647	Table base_final	T	T	9	7.14	minor	0	1
kgp6756647	Table base_final	C	C	117	92.86	Major	0	1
kgp6759652	Table base_final	G	G	17	13.49	minor	0	1
kgp6759652	Table base_final	A	A	109	86.51	Major	0	1
kgp6766232	Table base_final	C	C	37	29.37	minor	0	1
kgp6766232	Table base_final	G	G	89	70.63	Major	0	1
kgp6880528	Table base_final	A	A	8	6.35	minor	0	1
kgp6880528	Table base_final	G	G	118	93.65	Major	0	1
kgp6903911	Table base_final	T	T	31	24.6	minor	0	1
kgp6903911	Table base_final	C	C	95	75.4	Major	0	1
kgp6911174	Table base_final	C	C	12	9.52	minor	0	1
kgp6911174	Table base_final	T	T	114	90.48	Major	0	1
kgp6942743	Table base_final	T	T	40	31.75	minor	0	1
kgp6942743	Table base_final	C	C	86	68.25	Major	0	1
kgp6969674	Table base_final	G	G	60	47.62	minor	0	1
kgp6969674	Table base_final	T	T	66	52.38	Major	0	1
kgp6976865	Table base_final	C	C	55	43.65	minor	0	1
kgp6976865	Table base_final	T	T	71	56.35	Major	0	1
kgp704286	Table base_final	C	C	23	18.25	minor	0	1
kgp704286	Table base_final	T	T	103	81.75	Major	0	1
kgp7044318	Table base_final	T	T	1	0.79	minor	0	0
kgp7044318	Table base_final	C	C	125	99.21	Major	0	0
kgp71023	Table base_final	G	G	16	12.7	minor	0	1
kgp71023	Table base_final	T	T	110	87.3	Major	0	1
kgp7182621	Table base_final	T	T	5	3.97	minor	0	0
kgp7182621	Table base_final	C	C	121	96.03	Major	0	0
kgp7314193	Table base_final	G	G	6	4.76	minor	0	0
kgp7314193	Table base_final	A	A	120	95.24	Major	0	0
kgp7366403	Table base_final	A	A	46	36.51	minor	0	1
kgp7366403	Table base_final	G	G	80	63.49	Major	0	1
kgp7506185	Table base_final	G	G	4	3.17	minor	0	0
kgp7506185	Table base_final	A	A	122	96.83	Major	0	0
kgp7659629	Table base_final	A	A	40	31.75	minor	0	1
kgp7659629	Table base_final	G	G	86	68.25	Major	0	1
kgp767089	Table base_final	T	T	1	0.79	minor	0	0
kgp767089	Table base_final	C	C	125	99.21	Major	0	0
kgp7677534	Table base_final	C	C	48	38.1	minor	0	1
kgp7677534	Table base_final	T	T	78	61.9	Major	0	1
kgp7680052	Table base_final	G	G	7	5.56	minor	0	1
kgp7680052	Table base_final	A	A	119	94.44	Major	0	1
kgp7749037	Table base_final	C	C	126	100	Major	1	0
kgp7766643	Table base_final	G	G	26	20.63	minor	0	1
kgp7766643	Table base_final	A	A	100	79.37	Major	0	1
kgp7769959	Table base_final	C	C	126	100	Major	1	0
kgp778862	Table base_final	T	T	1	0.79	minor	0	0
kgp778862	Table base_final	C	C	125	99.21	Major	0	0
kgp7875056	Table base_final	A	A	11	8.73	minor	0	1
kgp7875056	Table base_final	G	G	115	91.27	Major	0	1
kgp7883646	Table base_final	T	T	10	7.94	minor	0	1
kgp7883646	Table base_final	C	C	116	92.06	Major	0	1
kgp7912297	Table base_final	T	T	38	30.16	minor	0	1
kgp7912297	Table base_final	C	C	88	69.84	Major	0	1
kgp8120784	Table base_final	G	G	23	18.25	minor	0	1
kgp8120784	Table base_final	A	A	103	81.75	Major	0	1
kgp8132474	Table base_final	G	G	28	22.22	minor	0	1
kgp8132474	Table base_final	A	A	98	77.78	Major	0	1
kgp8138832	Table base_final	A	A	14	11.11	minor	0	1
kgp8138832	Table base_final	G	G	112	88.89	Major	0	1
kgp8140231	Table base_final	C	C	7	5.56	minor	0	1
kgp8140231	Table base_final	T	T	119	94.44	Major	0	1
kgp8161909	Table base_final	A	A	3	2.38	minor	0	0
kgp8161909	Table base_final	T	T	123	97.62	Major	0	0
kgp8216817	Table base_final	A	A	15	11.9	minor	0	1
kgp8216817	Table base_final	G	G	111	88.1	Major	0	1
kgp8243223	Table base_final	G	G	27	21.43	minor	0	1
kgp8243223	Table base_final	A	A	99	78.57	Major	0	1
kgp8283537	Table base_final	C	C	8	6.35	minor	0	1
kgp8283537	Table base_final	A	A	118	93.65	Major	0	1
kgp8405710	Table base_final	G	G	126	100	Major	1	0
kgp8432034	Table base_final	G	G	24	19.05	minor	0	1
kgp8432034	Table base_final	A	A	102	80.95	Major	0	1
kgp8460038	Table base_final	G	G	28	22.22	minor	0	1
kgp8460038	Table base_final	C	C	98	77.78	Major	0	1
kgp8488107	Table base_final	A	A	3	2.38	minor	0	0
kgp8488107	Table base_final	G	G	123	97.62	Major	0	0
kgp8633222	Table base_final	T	T	28	22.22	minor	0	1
kgp8633222	Table base_final	C	C	98	77.78	Major	0	1
kgp8637171	Table base_final	C	C	14	11.11	minor	0	1
kgp8637171	Table base_final	T	T	112	88.89	Major	0	1
kgp872913	Table base_final	C	C	15	11.9	minor	0	1
kgp872913	Table base_final	A	A	111	88.1	Major	0	1
kgp8740153	Table base_final	T	T	11	8.73	minor	0	1
kgp8740153	Table base_final	G	G	115	91.27	Major	0	1
kgp8742852	Table base_final	T	T	12	9.52	minor	0	1
kgp8742852	Table base_final	C	C	114	90.48	Major	0	1
kgp8786917	Table base_final	C	C	15	11.9	minor	0	1
kgp8786917	Table base_final	T	T	111	88.1	Major	0	1
kgp8821598	Table base_final	T	T	3	2.38	minor	0	0
kgp8821598	Table base_final	C	C	123	97.62	Major	0	0
kgp8828393	Table base_final	G	G	6	4.76	minor	0	0
kgp8828393	Table base_final	A	A	120	95.24	Major	0	0
kgp8862193	Table base_final	A	A	11	8.73	minor	0	1
kgp8862193	Table base_final	G	G	115	91.27	Major	0	1
kgp887746	Table base_final	C	C	16	12.7	minor	0	1
kgp887746	Table base_final	T	T	110	87.3	Major	0	1
kgp89130	Table base_final	C	C	16	12.7	minor	0	1
kgp89130	Table base_final	A	A	110	87.3	Major	0	1
kgp8953696	Table base_final	A	A	19	15.08	minor	0	1
kgp8953696	Table base_final	T	T	107	84.92	Major	0	1
kgp896694	Table base_final	A	A	5	3.97	minor	0	0
kgp896694	Table base_final	G	G	121	96.03	Major	0	0
kgp8990121	Table base_final	A	A	22	17.46	minor	0	1
kgp8990121	Table base_final	C	C	104	82.54	Major	0	1
kgp9054749	Table base_final	C	C	2	1.59	minor	0	0
kgp9054749	Table base_final	T	T	124	98.41	Major	0	0
kgp9059914	Table base_final	T	T	23	18.25	minor	0	1
kgp9059914	Table base_final	C	C	103	81.75	Major	0	1
kgp9061157	Table base_final	T	T	46	36.51	minor	0	1
kgp9061157	Table base_final	C	C	80	63.49	Major	0	1
kgp9067365	Table base_final	G	G	6	4.76	minor	0	0
kgp9067365	Table base_final	C	C	120	95.24	Major	0	0
kgp9075789	Table base_final	T	T	8	6.35	minor	0	1
kgp9075789	Table base_final	C	C	118	93.65	Major	0	1
kgp9143262	Table base_final	A	A	1	0.79	minor	0	0
kgp9143262	Table base_final	G	G	125	99.21	Major	0	0
kgp9232548	Table base_final	G	G	57	45.24	minor	0	1
kgp9232548	Table base_final	T	T	69	54.76	Major	0	1
kgp9238024	Table base_final	T	T	24	19.05	minor	0	1
kgp9238024	Table base_final	G	G	102	80.95	Major	0	1
kgp9255466	Table base_final	G	G	3	2.38	minor	0	0
kgp9255466	Table base_final	A	A	123	97.62	Major	0	0
kgp9289311	Table base_final	A	A	11	8.73	minor	0	1
kgp9289311	Table base_final	G	G	115	91.27	Major	0	1
kgp9319879	Table base_final	T	T	29	23.02	minor	0	1
kgp9319879	Table base_final	C	C	97	76.98	Major	0	1
kgp9331815	Table base_final	T	T	27	21.43	minor	0	1
kgp9331815	Table base_final	C	C	99	78.57	Major	0	1
kgp9338469	Table base_final	A	A	58	46.03	minor	0	1
kgp9338469	Table base_final	G	G	68	53.97	Major	0	1
kgp9374353	Table base_final	C	C	3	2.38	minor	0	0
kgp9374353	Table base_final	A	A	123	97.62	Major	0	0
kgp9470693	Table base_final	G	G	9	7.14	minor	0	1
kgp9470693	Table base_final	A	A	117	92.86	Major	0	1
kgp9477544	Table base_final	T	T	1	0.79	minor	0	0
kgp9477544	Table base_final	G	G	125	99.21	Major	0	0
kgp9479262	Table base_final	A	A	22	17.46	minor	0	1
kgp9479262	Table base_final	C	C	104	82.54	Major	0	1
kgp9511058	Table base_final	G	G	21	16.67	minor	0	1
kgp9511058	Table base_final	A	A	105	83.33	Major	0	1
kgp9671736	Table base_final	A	A	13	10.32	minor	0	1
kgp9671736	Table base_final	G	G	113	89.68	Major	0	1
kgp9742050	Table base_final	C	C	2	1.59	minor	0	0
kgp9742050	Table base_final	T	T	124	98.41	Major	0	0
kgp9796218	Table base_final	A	A	126	100	Major	1	0
kgp9815473	Table base_final	C	C	62	49.21	minor	0	1
kgp9815473	Table base_final	T	T	64	50.79	Major	0	1
kgp9826289	Table base_final	G	G	2	1.59	minor	0	0
kgp9826289	Table base_final	A	A	124	98.41	Major	0	0
kgp9855605	Table base_final	C	C	44	34.92	minor	0	1
kgp9855605	Table base_final	A	A	82	65.08	Major	0	1
kgp9865762	Table base_final	A	A	9	7.14	minor	0	1
kgp9865762	Table base_final	G	G	117	92.86	Major	0	1
kgp9889662	Table base_final	C	C	6	4.76	minor	0	0
kgp9889662	Table base_final	T	T	120	95.24	Major	0	0
kgp9916740	Table base_final	C	C	6	4.76	minor	0	0
kgp9916740	Table base_final	T	T	120	95.24	Major	0	0
kgp9951194	Table base_final	G	G	59	46.83	minor	0	1
kgp9951194	Table base_final	A	A	67	53.17	Major	0	1
kgp9977810	Table base_final	T	T	34	26.98	minor	0	1
kgp9977810	Table base_final	C	C	92	73.02	Major	0	1
rs10028204	Table base_final	A	A	12	9.52	minor	0	1
rs10028204	Table base_final	G	G	114	90.48	Major	0	1
rs1004459	Table base_final	T	T	11	8.73	minor	0	1
rs1004459	Table base_final	C	C	115	91.27	Major	0	1
rs1004460	Table base_final	T	T	16	12.7	minor	0	1
rs1004460	Table base_final	G	G	110	87.3	Major	0	1
rs10090742	Table base_final	G	G	60	47.62	minor	0	1
rs10090742	Table base_final	A	A	66	52.38	Major	0	1
rs10099687	Table base_final	C	C	3	2.38	minor	0	0
rs10099687	Table base_final	A	A	123	97.62	Major	0	0
rs10100390	Table base_final	A	A	28	22.22	minor	0	1
rs10100390	Table base_final	G	G	98	77.78	Major	0	1
rs10102601	Table base_final	C	C	22	17.46	minor	0	1
rs10102601	Table base_final	T	T	104	82.54	Major	0	1
rs10102851	Table base_final	G	G	15	11.9	minor	0	1
rs10102851	Table base_final	A	A	111	88.1	Major	0	1
rs10107638	Table base_final	A	A	6	4.76	minor	0	0
rs10107638	Table base_final	G	G	120	95.24	Major	0	0
rs10156238	Table base_final	T	T	1	0.79	minor	0	0
rs10156238	Table base_final	C	C	125	99.21	Major	0	0
rs10434	Table base_final	A	A	50	39.68	minor	0	1
rs10434	Table base_final	G	G	76	60.32	Major	0	1
rs10452197	Table base_final	C	C	9	7.14	minor	0	1
rs10452197	Table base_final	T	T	117	92.86	Major	0	1
rs1048201	Table base_final	T	T	21	16.67	minor	0	1
rs1048201	Table base_final	C	C	105	83.33	Major	0	1
rs1050382	Table base_final	T	T	52	41.27	minor	0	1
rs1050382	Table base_final	C	C	74	58.73	Major	0	1
rs10505105	Table base_final	A	A	22	17.46	minor	0	1
rs10505105	Table base_final	G	G	104	82.54	Major	0	1
rs10511799	Table base_final	T	T	41	32.54	minor	0	1
rs10511799	Table base_final	C	C	85	67.46	Major	0	1
rs10738763	Table base_final	C	C	42	33.33	minor	0	1
rs10738763	Table base_final	T	T	84	66.67	Major	0	1
rs10757641	Table base_final	C	C	20	15.87	minor	0	1
rs10757641	Table base_final	T	T	106	84.13	Major	0	1
rs10812529	Table base_final	T	T	29	23.02	minor	0	1
rs10812529	Table base_final	G	G	97	76.98	Major	0	1
rs10812532	Table base_final	G	G	9	7.14	minor	0	1
rs10812532	Table base_final	T	T	117	92.86	Major	0	1
rs10812540	Table base_final	A	A	10	7.94	minor	0	1
rs10812540	Table base_final	G	G	116	92.06	Major	0	1
rs10955455	Table base_final	C	C	41	32.54	minor	0	1
rs10955455	Table base_final	A	A	85	67.46	Major	0	1
rs10967750	Table base_final	C	C	45	35.71	minor	0	1
rs10967750	Table base_final	T	T	81	64.29	Major	0	1
rs10967760	Table base_final	G	G	33	26.19	minor	0	1
rs10967760	Table base_final	A	A	93	73.81	Major	0	1
rs1107774	Table base_final	C	C	48	38.1	minor	0	1
rs1107774	Table base_final	T	T	78	61.9	Major	0	1
rs1108591	Table base_final	T	T	60	47.62	minor	0	1
rs1108591	Table base_final	C	C	66	52.38	Major	0	1
rs1157411	Table base_final	G	G	51	40.48	minor	0	1
rs1157411	Table base_final	T	T	75	59.52	Major	0	1
rs11704525	Table base_final	A	A	48	38.1	minor	0	1
rs11704525	Table base_final	C	C	78	61.9	Major	0	1
rs11732292	Table base_final	C	C	45	35.71	minor	0	1
rs11732292	Table base_final	A	A	81	64.29	Major	0	1
rs11777978	Table base_final	A	A	50	39.68	minor	0	1
rs11777978	Table base_final	G	G	76	60.32	Major	0	1
rs11785702	Table base_final	A	A	21	16.67	minor	0	1
rs11785702	Table base_final	C	C	105	83.33	Major	0	1
rs11786476	Table base_final	T	T	28	22.22	minor	0	1
rs11786476	Table base_final	C	C	98	77.78	Major	0	1
rs11941492	Table base_final	T	T	28	22.22	minor	0	1
rs11941492	Table base_final	C	C	98	77.78	Major	0	1
rs11989215	Table base_final	G	G	40	31.75	minor	0	1
rs11989215	Table base_final	A	A	86	68.25	Major	0	1
rs12001452	Table base_final	T	T	7	5.56	minor	0	1
rs12001452	Table base_final	C	C	119	94.44	Major	0	1
rs12005388	Table base_final	G	G	60	47.62	minor	0	1
rs12005388	Table base_final	A	A	66	52.38	Major	0	1
rs12502008	Table base_final	T	T	36	28.57	minor	0	1
rs12502008	Table base_final	G	G	90	71.43	Major	0	1
rs12541780	Table base_final	G	G	22	17.46	minor	0	1
rs12541780	Table base_final	T	T	104	82.54	Major	0	1
rs12543837	Table base_final	G	G	14	11.11	minor	0	1
rs12543837	Table base_final	A	A	112	88.89	Major	0	1
rs12554799	Table base_final	G	G	15	11.9	minor	0	1
rs12554799	Table base_final	A	A	111	88.1	Major	0	1
rs12674822	Table base_final	T	T	58	46.03	minor	0	1
rs12674822	Table base_final	G	G	68	53.97	Major	0	1
rs1283651	Table base_final	G	G	21	16.67	minor	0	1
rs1283651	Table base_final	A	A	105	83.33	Major	0	1
rs1283658	Table base_final	T	T	13	10.32	minor	0	1
rs1283658	Table base_final	C	C	113	89.68	Major	0	1
rs1283670	Table base_final	C	C	16	12.7	minor	0	1
rs1283670	Table base_final	A	A	110	87.3	Major	0	1
rs1283673	Table base_final	A	A	51	40.48	minor	0	1
rs1283673	Table base_final	G	G	75	59.52	Major	0	1
rs1283679	Table base_final	G	G	19	15.08	minor	0	1
rs1283679	Table base_final	T	T	107	84.92	Major	0	1
rs1283681	Table base_final	A	A	33	26.19	minor	0	1
rs1283681	Table base_final	G	G	93	73.81	Major	0	1
rs1283687	Table base_final	C	C	21	16.67	minor	0	1
rs1283687	Table base_final	T	T	105	83.33	Major	0	1
rs1283699	Table base_final	G	G	23	18.25	minor	0	1
rs1283699	Table base_final	A	A	103	81.75	Major	0	1
rs1283701	Table base_final	T	T	44	34.92	minor	0	1
rs1283701	Table base_final	G	G	82	65.08	Major	0	1
rs1283703	Table base_final	G	G	13	10.32	minor	0	1
rs1283703	Table base_final	A	A	113	89.68	Major	0	1
rs1283706	Table base_final	A	A	63	50	minor	0	1
rs1283706	Table base_final	G	G	63	50	Major	0	1
rs1283720	Table base_final	A	A	20	15.87	minor	0	1
rs1283720	Table base_final	G	G	106	84.13	Major	0	1
rs1283722	Table base_final	A	A	11	8.73	minor	0	1
rs1283722	Table base_final	G	G	115	91.27	Major	0	1
rs13250248	Table base_final	A	A	41	32.54	minor	0	1
rs13250248	Table base_final	G	G	85	67.46	Major	0	1
rs13257142	Table base_final	G	G	59	46.83	minor	0	1
rs13257142	Table base_final	A	A	67	53.17	Major	0	1
rs13257393	Table base_final	A	A	13	10.32	minor	0	1
rs13257393	Table base_final	G	G	113	89.68	Major	0	1
rs13269021	Table base_final	T	T	33	26.19	minor	0	1
rs13269021	Table base_final	G	G	93	73.81	Major	0	1
rs13272688	Table base_final	A	A	7	5.56	minor	0	1
rs13272688	Table base_final	G	G	119	94.44	Major	0	1
rs13273578	Table base_final	A	A	28	22.22	minor	0	1
rs13273578	Table base_final	G	G	98	77.78	Major	0	1
rs13274462	Table base_final	T	T	33	26.19	minor	0	1
rs13274462	Table base_final	C	C	93	73.81	Major	0	1
rs13280030	Table base_final	G	G	10	7.94	minor	0	1
rs13280030	Table base_final	A	A	116	92.06	Major	0	1
rs13281117	Table base_final	A	A	53	42.06	minor	0	1
rs13281117	Table base_final	G	G	73	57.94	Major	0	1
rs1334811	Table base_final	A	A	8	6.35	minor	0	1
rs1334811	Table base_final	G	G	118	93.65	Major	0	1
rs1347183	Table base_final	T	T	60	47.62	minor	0	1
rs1347183	Table base_final	C	C	66	52.38	Major	0	1
rs1375668	Table base_final	G	G	47	37.3	minor	0	1
rs1375668	Table base_final	A	A	79	62.7	Major	0	1
rs1413825	Table base_final	A	A	45	35.71	minor	0	1
rs1413825	Table base_final	G	G	81	64.29	Major	0	1
rs1413829	Table base_final	C	C	33	26.19	minor	0	1
rs1413829	Table base_final	T	T	93	73.81	Major	0	1
rs1433166	Table base_final	G	G	59	46.83	minor	0	1
rs1433166	Table base_final	A	A	67	53.17	Major	0	1
rs1433168	Table base_final	C	C	51	40.48	minor	0	1
rs1433168	Table base_final	T	T	75	59.52	Major	0	1
rs1433176	Table base_final	A	A	58	46.03	minor	0	1
rs1433176	Table base_final	G	G	68	53.97	Major	0	1
rs1433184	Table base_final	G	G	27	21.43	minor	0	1
rs1433184	Table base_final	A	A	99	78.57	Major	0	1
rs1433195	Table base_final	T	T	21	16.67	minor	0	1
rs1433195	Table base_final	C	C	105	83.33	Major	0	1
rs1470453	Table base_final	A	A	31	24.6	minor	0	1
rs1470453	Table base_final	G	G	95	75.4	Major	0	1
rs1531289	Table base_final	A	A	40	31.75	minor	0	1
rs1531289	Table base_final	G	G	86	68.25	Major	0	1
rs1555454	Table base_final	G	G	28	22.22	minor	0	1
rs1555454	Table base_final	A	A	98	77.78	Major	0	1
rs1654680	Table base_final	A	A	19	15.08	minor	0	1
rs1654680	Table base_final	G	G	107	84.92	Major	0	1
rs1654751	Table base_final	T	T	33	26.19	minor	0	1
rs1654751	Table base_final	C	C	93	73.81	Major	0	1
rs1672149	Table base_final	T	T	53	42.06	minor	0	1
rs1672149	Table base_final	G	G	73	57.94	Major	0	1
rs1672195	Table base_final	A	A	27	21.43	minor	0	1
rs1672195	Table base_final	G	G	99	78.57	Major	0	1
rs16876018	Table base_final	C	C	4	3.17	minor	0	0
rs16876018	Table base_final	T	T	122	96.83	Major	0	0
rs16876090	Table base_final	A	A	10	7.94	minor	0	1
rs16876090	Table base_final	G	G	116	92.06	Major	0	1
rs16876199	Table base_final	A	A	9	7.14	minor	0	1
rs16876199	Table base_final	G	G	117	92.86	Major	0	1
rs16876215	Table base_final	A	A	13	10.32	minor	0	1
rs16876215	Table base_final	G	G	113	89.68	Major	0	1
rs16876241	Table base_final	A	A	10	7.94	minor	0	1
rs16876241	Table base_final	G	G	116	92.06	Major	0	1
rs16876325	Table base_final	T	T	10	7.94	minor	0	1
rs16876325	Table base_final	G	G	116	92.06	Major	0	1
rs16911047	Table base_final	C	C	11	8.73	minor	0	1
rs16911047	Table base_final	A	A	115	91.27	Major	0	1
rs16911136	Table base_final	A	A	9	7.14	minor	0	1
rs16911136	Table base_final	G	G	117	92.86	Major	0	1
rs17006255	Table base_final	C	C	20	15.87	minor	0	1
rs17006255	Table base_final	A	A	106	84.13	Major	0	1
rs17063434	Table base_final	G	G	7	5.56	minor	0	1
rs17063434	Table base_final	A	A	119	94.44	Major	0	1
rs17077419	Table base_final	G	G	46	36.51	minor	0	1
rs17077419	Table base_final	A	A	80	63.49	Major	0	1
rs17407577	Table base_final	C	C	4	3.17	minor	0	0
rs17407577	Table base_final	T	T	122	96.83	Major	0	0
rs17408557	Table base_final	G	G	9	7.14	minor	0	1
rs17408557	Table base_final	A	A	117	92.86	Major	0	1
rs17472986	Table base_final	A	A	10	7.94	minor	0	1
rs17472986	Table base_final	G	G	116	92.06	Major	0	1
rs17553089	Table base_final	T	T	13	10.32	minor	0	1
rs17553089	Table base_final	C	C	113	89.68	Major	0	1
rs17561	Table base_final	T	T	42	33.33	minor	0	1
rs17561	Table base_final	G	G	84	66.67	Major	0	1
rs17576	Table base_final	G	G	38	30.16	minor	0	1
rs17576	Table base_final	A	A	88	69.84	Major	0	1
rs17623313	Table base_final	T	T	57	45.24	minor	0	1
rs17623313	Table base_final	C	C	69	54.76	Major	0	1
rs17694796	Table base_final	G	G	12	9.52	minor	0	1
rs17694796	Table base_final	A	A	114	90.48	Major	0	1
rs17709898	Table base_final	G	G	40	31.75	minor	0	1
rs17709898	Table base_final	A	A	86	68.25	Major	0	1
rs17834811	Table base_final	G	G	37	29.37	minor	0	1
rs17834811	Table base_final	T	T	89	70.63	Major	0	1
rs1836031	Table base_final	A	A	44	34.92	minor	0	1
rs1836031	Table base_final	C	C	82	65.08	Major	0	1
rs1868553	Table base_final	G	G	28	22.22	minor	0	1
rs1868553	Table base_final	T	T	98	77.78	Major	0	1
rs1870377	Table base_final	A	A	24	19.05	minor	0	1
rs1870377	Table base_final	T	T	102	80.95	Major	0	1
rs1960669	Table base_final	T	T	16	12.7	minor	0	1
rs1960669	Table base_final	G	G	110	87.3	Major	0	1
rs1961222	Table base_final	A	A	39	30.95	minor	0	1
rs1961222	Table base_final	G	G	87	69.05	Major	0	1
rs2125489	Table base_final	T	T	10	7.94	minor	0	1
rs2125489	Table base_final	C	C	116	92.06	Major	0	1
rs2146323	Table base_final	A	A	41	32.54	minor	0	1
rs2146323	Table base_final	C	C	85	67.46	Major	0	1
rs2152066	Table base_final	T	T	43	34.13	minor	0	1
rs2152066	Table base_final	G	G	83	65.87	Major	0	1
rs2163870	Table base_final	G	G	40	31.75	minor	0	1
rs2163870	Table base_final	A	A	86	68.25	Major	0	1
rs2167071	Table base_final	G	G	54	42.86	minor	0	1
rs2167071	Table base_final	A	A	72	57.14	Major	0	1
rs2168945	Table base_final	G	G	39	30.95	minor	0	1
rs2168945	Table base_final	T	T	87	69.05	Major	0	1
rs2195989	Table base_final	C	C	21	16.67	minor	0	1
rs2195989	Table base_final	T	T	105	83.33	Major	0	1
rs2208637	Table base_final	A	A	15	11.9	minor	0	1
rs2208637	Table base_final	G	G	111	88.1	Major	0	1
rs2219471	Table base_final	G	G	28	22.22	minor	0	1
rs2219471	Table base_final	A	A	98	77.78	Major	0	1
rs2224529	Table base_final	C	C	46	36.51	minor	0	1
rs2224529	Table base_final	T	T	80	63.49	Major	0	1
rs2224530	Table base_final	G	G	29	23.02	minor	0	1
rs2224530	Table base_final	A	A	97	76.98	Major	0	1
rs2236416	Table base_final	G	G	16	12.7	minor	0	1
rs2236416	Table base_final	A	A	110	87.3	Major	0	1
rs2247128	Table base_final	A	A	50	39.68	minor	0	1
rs2247128	Table base_final	G	G	76	60.32	Major	0	1
rs2250889	Table base_final	G	G	8	6.35	minor	0	1
rs2250889	Table base_final	C	C	118	93.65	Major	0	1
rs2273715	Table base_final	G	G	22	17.46	minor	0	1
rs2273715	Table base_final	A	A	104	82.54	Major	0	1
rs2273717	Table base_final	T	T	9	7.14	minor	0	1
rs2273717	Table base_final	C	C	117	92.86	Major	0	1
rs2273718	Table base_final	G	G	126	100	Major	1	0
rs2273719	Table base_final	T	T	24	19.05	minor	0	1
rs2273719	Table base_final	C	C	102	80.95	Major	0	1
rs2274755	Table base_final	T	T	15	11.9	minor	0	1
rs2274755	Table base_final	G	G	111	88.1	Major	0	1
rs2274756	Table base_final	A	A	15	11.9	minor	0	1
rs2274756	Table base_final	G	G	111	88.1	Major	0	1
rs2278680	Table base_final	T	T	5	3.97	minor	0	0
rs2278680	Table base_final	G	G	121	96.03	Major	0	0
rs2305948	Table base_final	T	T	15	11.9	minor	0	1
rs2305948	Table base_final	C	C	111	88.1	Major	0	1
rs2436556	Table base_final	A	A	16	12.7	minor	0	1
rs2436556	Table base_final	G	G	110	87.3	Major	0	1
rs2436557	Table base_final	C	C	39	30.95	minor	0	1
rs2436557	Table base_final	A	A	87	69.05	Major	0	1
rs2436559	Table base_final	A	A	36	28.57	minor	0	1
rs2436559	Table base_final	G	G	90	71.43	Major	0	1
rs2442473	Table base_final	G	G	10	7.94	minor	0	1
rs2442473	Table base_final	A	A	116	92.06	Major	0	1
rs2442592	Table base_final	G	G	44	34.92	minor	0	1
rs2442592	Table base_final	A	A	82	65.08	Major	0	1
rs2442598	Table base_final	A	A	31	24.6	minor	0	1
rs2442598	Table base_final	G	G	95	75.4	Major	0	1
rs2442631	Table base_final	G	G	61	48.41	minor	0	1
rs2442631	Table base_final	A	A	65	51.59	Major	0	1
rs2442635	Table base_final	T	T	58	46.03	minor	0	1
rs2442635	Table base_final	C	C	68	53.97	Major	0	1
rs2445365	Table base_final	T	T	25	19.84	minor	0	1
rs2445365	Table base_final	C	C	101	80.16	Major	0	1
rs2507802	Table base_final	C	C	20	15.87	minor	0	1
rs2507802	Table base_final	A	A	106	84.13	Major	0	1
rs2514857	Table base_final	A	A	60	47.62	minor	0	1
rs2514857	Table base_final	C	C	66	52.38	Major	0	1
rs2514862	Table base_final	C	C	39	30.95	minor	0	1
rs2514862	Table base_final	T	T	87	69.05	Major	0	1
rs2514864	Table base_final	T	T	53	42.06	minor	0	1
rs2514864	Table base_final	C	C	73	57.94	Major	0	1
rs2514878	Table base_final	C	C	43	34.13	minor	0	1
rs2514878	Table base_final	T	T	83	65.87	Major	0	1
rs2515409	Table base_final	C	C	16	12.7	minor	0	1
rs2515409	Table base_final	T	T	110	87.3	Major	0	1
rs2515413	Table base_final	C	C	28	22.22	minor	0	1
rs2515413	Table base_final	T	T	98	77.78	Major	0	1
rs2515418	Table base_final	A	A	60	47.62	minor	0	1
rs2515418	Table base_final	G	G	66	52.38	Major	0	1
rs2515432	Table base_final	T	T	56	44.44	minor	0	1
rs2515432	Table base_final	C	C	70	55.56	Major	0	1
rs2515462	Table base_final	A	A	37	29.37	minor	0	1
rs2515462	Table base_final	G	G	89	70.63	Major	0	1
rs2515466	Table base_final	A	A	25	19.84	minor	0	1
rs2515466	Table base_final	G	G	101	80.16	Major	0	1
rs2515477	Table base_final	T	T	23	18.25	minor	0	1
rs2515477	Table base_final	C	C	103	81.75	Major	0	1
rs2515481	Table base_final	G	G	45	35.71	minor	0	1
rs2515481	Table base_final	A	A	81	64.29	Major	0	1
rs2515488	Table base_final	C	C	61	48.41	minor	0	1
rs2515488	Table base_final	A	A	65	51.59	Major	0	1
rs2515493	Table base_final	C	C	23	18.25	minor	0	1
rs2515493	Table base_final	A	A	103	81.75	Major	0	1
rs2515505	Table base_final	A	A	9	7.14	minor	0	1
rs2515505	Table base_final	G	G	117	92.86	Major	0	1
rs25648	Table base_final	T	T	17	13.49	minor	0	1
rs25648	Table base_final	C	C	109	86.51	Major	0	1
rs2756900	Table base_final	C	C	26	20.63	minor	0	1
rs2756900	Table base_final	T	T	100	79.37	Major	0	1
rs2756901	Table base_final	C	C	54	42.86	minor	0	1
rs2756901	Table base_final	T	T	72	57.14	Major	0	1
rs2812	Table base_final	G	G	51	40.48	minor	0	1
rs2812	Table base_final	A	A	75	59.52	Major	0	1
rs2856837	Table base_final	T	T	44	34.92	minor	0	1
rs2856837	Table base_final	C	C	82	65.08	Major	0	1
rs2897911	Table base_final	G	G	43	34.13	minor	0	1
rs2897911	Table base_final	T	T	83	65.87	Major	0	1
rs2916083	Table base_final	A	A	25	19.84	minor	0	1
rs2916083	Table base_final	G	G	101	80.16	Major	0	1
rs2922873	Table base_final	T	T	15	11.9	minor	0	1
rs2922873	Table base_final	C	C	111	88.1	Major	0	1
rs2922876	Table base_final	A	A	21	16.67	minor	0	1
rs2922876	Table base_final	G	G	105	83.33	Major	0	1
rs2922894	Table base_final	G	G	16	12.7	minor	0	1
rs2922894	Table base_final	A	A	110	87.3	Major	0	1
rs2959812	Table base_final	T	T	34	26.98	minor	0	1
rs2959812	Table base_final	C	C	92	73.02	Major	0	1
rs3020221	Table base_final	T	T	54	42.86	minor	0	1
rs3020221	Table base_final	C	C	72	57.14	Major	0	1
rs3024994	Table base_final	T	T	9	7.14	minor	0	1
rs3024994	Table base_final	C	C	117	92.86	Major	0	1
rs3025010	Table base_final	C	C	51	40.48	minor	0	1
rs3025010	Table base_final	T	T	75	59.52	Major	0	1
rs3025035	Table base_final	T	T	16	12.7	minor	0	1
rs3025035	Table base_final	C	C	110	87.3	Major	0	1
rs3025051	Table base_final	G	G	4	3.17	minor	0	0
rs3025051	Table base_final	T	T	122	96.83	Major	0	0
rs3025053	Table base_final	A	A	16	12.7	minor	0	1
rs3025053	Table base_final	G	G	110	87.3	Major	0	1
rs308388	Table base_final	T	T	48	38.1	minor	0	1
rs308388	Table base_final	C	C	78	61.9	Major	0	1
rs308412	Table base_final	G	G	33	26.19	minor	0	1
rs308412	Table base_final	T	T	93	73.81	Major	0	1
rs308420	Table base_final	A	A	10	7.94	minor	0	1
rs308420	Table base_final	G	G	116	92.06	Major	0	1
rs308434	Table base_final	T	T	27	21.43	minor	0	1
rs308434	Table base_final	C	C	99	78.57	Major	0	1
rs308435	Table base_final	A	A	33	26.19	minor	0	1
rs308435	Table base_final	C	C	93	73.81	Major	0	1
rs308438	Table base_final	T	T	7	5.56	minor	0	1
rs308438	Table base_final	C	C	119	94.44	Major	0	1
rs308439	Table base_final	G	G	12	9.52	minor	0	1
rs308439	Table base_final	T	T	114	90.48	Major	0	1
rs308441	Table base_final	T	T	38	30.16	minor	0	1
rs308441	Table base_final	C	C	88	69.84	Major	0	1
rs308443	Table base_final	A	A	10	7.94	minor	0	1
rs308443	Table base_final	G	G	116	92.06	Major	0	1
rs3736819	Table base_final	T	T	5	3.97	minor	0	0
rs3736819	Table base_final	C	C	121	96.03	Major	0	0
rs3737187	Table base_final	A	A	54	42.86	minor	0	1
rs3737187	Table base_final	G	G	72	57.14	Major	0	1
rs3737188	Table base_final	G	G	23	18.25	minor	0	1
rs3737188	Table base_final	A	A	103	81.75	Major	0	1
rs3739391	Table base_final	A	A	38	30.16	minor	0	1
rs3739391	Table base_final	G	G	88	69.84	Major	0	1
rs3739392	Table base_final	G	G	11	8.73	minor	0	1
rs3739392	Table base_final	A	A	115	91.27	Major	0	1
rs3739542	Table base_final	G	G	41	32.54	minor	0	1
rs3739542	Table base_final	T	T	85	67.46	Major	0	1
rs3780088	Table base_final	A	A	3	2.38	minor	0	0
rs3780088	Table base_final	G	G	123	97.62	Major	0	0
rs3780315	Table base_final	C	C	38	30.16	minor	0	1
rs3780315	Table base_final	T	T	88	69.84	Major	0	1
rs3783572	Table base_final	A	A	2	1.59	minor	0	0
rs3783572	Table base_final	G	G	124	98.41	Major	0	0
rs3783575	Table base_final	A	A	2	1.59	minor	0	0
rs3783575	Table base_final	G	G	124	98.41	Major	0	0
rs3804158	Table base_final	A	A	58	46.03	minor	0	1
rs3804158	Table base_final	G	G	68	53.97	Major	0	1
rs3818283	Table base_final	T	T	32	25.4	minor	0	1
rs3818283	Table base_final	C	C	94	74.6	Major	0	1
rs3824310	Table base_final	C	C	40	31.75	minor	0	1
rs3824310	Table base_final	T	T	86	68.25	Major	0	1
rs3824410	Table base_final	A	A	21	16.67	minor	0	1
rs3824410	Table base_final	C	C	105	83.33	Major	0	1
rs4114169	Table base_final	C	C	56	44.44	minor	0	1
rs4114169	Table base_final	T	T	70	55.56	Major	0	1
rs4133395	Table base_final	C	C	48	38.1	minor	0	1
rs4133395	Table base_final	A	A	78	61.9	Major	0	1
rs4242670	Table base_final	A	A	27	21.43	minor	0	1
rs4242670	Table base_final	C	C	99	78.57	Major	0	1
rs4242698	Table base_final	C	C	49	38.89	minor	0	1
rs4242698	Table base_final	A	A	77	61.11	Major	0	1
rs4268102	Table base_final	C	C	33	26.19	minor	0	1
rs4268102	Table base_final	A	A	93	73.81	Major	0	1
rs4276711	Table base_final	G	G	11	8.73	minor	0	1
rs4276711	Table base_final	T	T	115	91.27	Major	0	1
rs4324901	Table base_final	T	T	43	34.13	minor	0	1
rs4324901	Table base_final	G	G	83	65.87	Major	0	1
rs4341142	Table base_final	C	C	22	17.46	minor	0	1
rs4341142	Table base_final	T	T	104	82.54	Major	0	1
rs4416326	Table base_final	T	T	46	36.51	minor	0	1
rs4416326	Table base_final	C	C	80	63.49	Major	0	1
rs4472483	Table base_final	T	T	58	46.03	minor	0	1
rs4472483	Table base_final	G	G	68	53.97	Major	0	1
rs4478599	Table base_final	C	C	48	38.1	minor	0	1
rs4478599	Table base_final	T	T	78	61.9	Major	0	1
rs4595097	Table base_final	T	T	23	18.25	minor	0	1
rs4595097	Table base_final	G	G	103	81.75	Major	0	1
rs4601425	Table base_final	T	T	46	36.51	minor	0	1
rs4601425	Table base_final	C	C	80	63.49	Major	0	1
rs4626569	Table base_final	A	A	7	5.56	minor	0	1
rs4626569	Table base_final	G	G	119	94.44	Major	0	1
rs481294	Table base_final	C	C	29	23.02	minor	0	1
rs481294	Table base_final	T	T	97	76.98	Major	0	1
rs4821877	Table base_final	C	C	59	46.83	minor	0	1
rs4821877	Table base_final	T	T	67	53.17	Major	0	1
rs4878149	Table base_final	C	C	30	23.81	minor	0	1
rs4878149	Table base_final	T	T	96	76.19	Major	0	1
rs4879250	Table base_final	T	T	44	34.92	minor	0	1
rs4879250	Table base_final	C	C	82	65.08	Major	0	1
rs491892	Table base_final	G	G	53	42.06	minor	0	1
rs491892	Table base_final	A	A	73	57.94	Major	0	1
rs4990919	Table base_final	T	T	29	23.02	minor	0	1
rs4990919	Table base_final	C	C	97	76.98	Major	0	1
rs506685	Table base_final	T	T	37	29.37	minor	0	1
rs506685	Table base_final	C	C	89	70.63	Major	0	1
rs507441	Table base_final	T	T	24	19.05	minor	0	1
rs507441	Table base_final	C	C	102	80.95	Major	0	1
rs510101	Table base_final	G	G	63	50	minor	0	1
rs510101	Table base_final	T	T	63	50	Major	0	1
rs534129	Table base_final	G	G	48	38.1	minor	0	1
rs534129	Table base_final	A	A	78	61.9	Major	0	1
rs536078	Table base_final	T	T	22	17.46	minor	0	1
rs536078	Table base_final	C	C	104	82.54	Major	0	1
rs541615	Table base_final	T	T	27	21.43	minor	0	1
rs541615	Table base_final	C	C	99	78.57	Major	0	1
rs542913	Table base_final	T	T	25	19.84	minor	0	1
rs542913	Table base_final	C	C	101	80.16	Major	0	1
rs565586	Table base_final	G	G	27	21.43	minor	0	1
rs565586	Table base_final	A	A	99	78.57	Major	0	1
rs5757573	Table base_final	C	C	59	46.83	minor	0	1
rs5757573	Table base_final	T	T	67	53.17	Major	0	1
rs578327	Table base_final	C	C	24	19.05	minor	0	1
rs578327	Table base_final	T	T	102	80.95	Major	0	1
rs581724	Table base_final	A	A	56	44.44	minor	0	1
rs581724	Table base_final	C	C	70	55.56	Major	0	1
rs600728	Table base_final	G	G	9	7.14	minor	0	1
rs600728	Table base_final	A	A	117	92.86	Major	0	1
rs603085	Table base_final	C	C	10	7.94	minor	0	1
rs603085	Table base_final	T	T	116	92.06	Major	0	1
rs615375	Table base_final	C	C	46	36.51	minor	0	1
rs615375	Table base_final	A	A	80	63.49	Major	0	1
rs621786	Table base_final	C	C	36	28.57	minor	0	1
rs621786	Table base_final	T	T	90	71.43	Major	0	1
rs638203	Table base_final	C	C	57	45.24	minor	0	1
rs638203	Table base_final	T	T	69	54.76	Major	0	1
rs639225	Table base_final	C	C	57	45.24	minor	0	1
rs639225	Table base_final	T	T	69	54.76	Major	0	1
rs641848	Table base_final	A	A	42	33.33	minor	0	1
rs641848	Table base_final	C	C	84	66.67	Major	0	1
rs6469116	Table base_final	T	T	43	34.13	minor	0	1
rs6469116	Table base_final	C	C	83	65.87	Major	0	1
rs664461	Table base_final	C	C	55	43.65	minor	0	1
rs664461	Table base_final	T	T	71	56.35	Major	0	1
rs666478	Table base_final	G	G	61	48.41	minor	0	1
rs666478	Table base_final	A	A	65	51.59	Major	0	1
rs666812	Table base_final	C	C	51	40.48	minor	0	1
rs666812	Table base_final	A	A	75	59.52	Major	0	1
rs669102	Table base_final	A	A	46	36.51	minor	0	1
rs669102	Table base_final	G	G	80	63.49	Major	0	1
rs669441	Table base_final	C	C	42	33.33	minor	0	1
rs669441	Table base_final	T	T	84	66.67	Major	0	1
rs671804	Table base_final	T	T	26	20.63	minor	0	1
rs671804	Table base_final	C	C	100	79.37	Major	0	1
rs6828477	Table base_final	C	C	54	42.86	minor	0	1
rs6828477	Table base_final	T	T	72	57.14	Major	0	1
rs6837735	Table base_final	T	T	20	15.87	minor	0	1
rs6837735	Table base_final	C	C	106	84.13	Major	0	1
rs6838752	Table base_final	C	C	28	22.22	minor	0	1
rs6838752	Table base_final	T	T	98	77.78	Major	0	1
rs692946	Table base_final	C	C	59	46.83	minor	0	1
rs692946	Table base_final	T	T	67	53.17	Major	0	1
rs6990020	Table base_final	C	C	57	45.24	minor	0	1
rs6990020	Table base_final	T	T	69	54.76	Major	0	1
rs7024846	Table base_final	G	G	62	49.21	minor	0	1
rs7024846	Table base_final	T	T	64	50.79	Major	0	1
rs7027984	Table base_final	A	A	31	24.6	minor	0	1
rs7027984	Table base_final	G	G	95	75.4	Major	0	1
rs7032817	Table base_final	T	T	58	46.03	minor	0	1
rs7032817	Table base_final	C	C	68	53.97	Major	0	1
rs7034505	Table base_final	A	A	59	46.83	minor	0	1
rs7034505	Table base_final	G	G	67	53.17	Major	0	1
rs7035021	Table base_final	A	A	29	23.02	minor	0	1
rs7035021	Table base_final	G	G	97	76.98	Major	0	1
rs7036743	Table base_final	G	G	32	25.4	minor	0	1
rs7036743	Table base_final	A	A	94	74.6	Major	0	1
rs7042119	Table base_final	T	T	34	26.98	minor	0	1
rs7042119	Table base_final	C	C	92	73.02	Major	0	1
rs7042267	Table base_final	C	C	62	49.21	minor	0	1
rs7042267	Table base_final	T	T	64	50.79	Major	0	1
rs7047856	Table base_final	G	G	48	38.1	minor	0	1
rs7047856	Table base_final	A	A	78	61.9	Major	0	1
rs7213889	Table base_final	G	G	48	38.1	minor	0	1
rs7213889	Table base_final	A	A	78	61.9	Major	0	1
rs7220554	Table base_final	C	C	3	2.38	minor	0	0
rs7220554	Table base_final	T	T	123	97.62	Major	0	0
rs734704	Table base_final	T	T	35	27.78	minor	0	1
rs734704	Table base_final	C	C	91	72.22	Major	0	1
rs7692791	Table base_final	C	C	54	42.86	minor	0	1
rs7692791	Table base_final	T	T	72	57.14	Major	0	1
rs7694627	Table base_final	C	C	12	9.52	minor	0	1
rs7694627	Table base_final	T	T	114	90.48	Major	0	1
rs7862217	Table base_final	A	A	41	32.54	minor	0	1
rs7862217	Table base_final	G	G	85	67.46	Major	0	1
rs7871318	Table base_final	T	T	3	2.38	minor	0	0
rs7871318	Table base_final	C	C	123	97.62	Major	0	0
rs7876024	Table base_final	A	A	31	24.6	minor	0	1
rs7876024	Table base_final	G	G	95	75.4	Major	0	1
rs833068	Table base_final	A	A	41	32.54	minor	0	1
rs833068	Table base_final	G	G	85	67.46	Major	0	1
rs833069	Table base_final	G	G	44	34.92	minor	0	1
rs833069	Table base_final	A	A	82	65.08	Major	0	1
rs833070	Table base_final	A	A	60	47.62	minor	0	1
rs833070	Table base_final	G	G	66	52.38	Major	0	1
rs857	Table base_final	A	A	25	19.84	minor	0	1
rs857	Table base_final	G	G	101	80.16	Major	0	1
rs879180	Table base_final	T	T	32	25.4	minor	0	1
rs879180	Table base_final	C	C	94	74.6	Major	0	1
rs892248	Table base_final	C	C	47	37.3	minor	0	1
rs892248	Table base_final	T	T	79	62.7	Major	0	1
rs9297393	Table base_final	G	G	42	33.33	minor	0	1
rs9297393	Table base_final	T	T	84	66.67	Major	0	1
rs9303470	Table base_final	A	A	56	44.44	minor	0	1
rs9303470	Table base_final	G	G	70	55.56	Major	0	1
rs951759	Table base_final	T	T	52	41.27	minor	0	1
rs951759	Table base_final	G	G	74	58.73	Major	0	1
rs9611117	Table base_final	G	G	45	35.71	minor	0	1
rs9611117	Table base_final	T	T	81	64.29	Major	0	1
rs9644414	Table base_final	G	G	126	100	Major	1	0
rs9987817	Table base_final	A	A	22	17.46	minor	0	1
rs9987817	Table base_final	G	G	104	82.54	Major	0	1
